# Supplementary material for: A comparison of basal and activity-dependent exon splicing in cortical-patterned neurons of human and mouse origin
Source: Front Mol Neurosci. 2024 Aug 29;17:1392408. doi: 10.3389/fnmol.2024.1392408 (PMC11390650; doi:10.3389/fnmol.2024.1392408)
Supplement: Supplementary file 1 [file Table_1.xlsx]

## Sheet: Fig. 1A-D
gene.human	gene_name.human	chromosome.human	exonStart_0base.human	exonEnd.human	upstreamES.human	upstreamEE.human	downstreamES.human	downstreamEE.human	gene.mouse	gene_name.mouse	chromosome.mouse	exonStart_0base.mouse	exonEnd.mouse	upstreamES.mouse	upstreamEE.mouse	downstreamES.mouse	downstreamEE.mouse	fei_basal_avg.human_esc	fei_basal_avg.mouse_div4	fei_basal_avg.mouse_div10	fei_basal_avg.mouse_esc	fei_basal_avg.hipp
ENSG00000159840	ZYX	7	143382247	143382447	143381360	143381779	143382800	143383322	ENSMUSG00000029860	Zyx	6	42350945	42351148	42350032	42350476	42351474	42351969	1	0.78	0.608	0.813	0.708
ENSG00000159840	ZYX	7	143382592	143382685	143382247	143382447	143382800	143382925	ENSMUSG00000029860	Zyx	6	42351269	42351362	42350945	42351148	42351474	42351607	0.904333	0.677333	0.71	0.775	0.662
ENSG00000162378	ZYG11B	1	52771019	52771774	52756457	52756623	52779852	52779993	ENSMUSG00000034636	Zyg11b	4	108265817	108266572	108259949	108260090	108272217	108272383	0.985	0.998667	1	1	0.997
ENSG00000185453	ZSWIM9	19	48182454	48182767	48171793	48172077	48194652	48195918	ENSMUSG00000070814	Zswim9	7	13269334	13269647	13258966	13261640	13277145	13277428	1	0.884	0.881667	0.866667	0.8055
ENSG00000214655	ZSWIM8	10	73800639	73800759	73800295	73800472	73801016	73801166	ENSMUSG00000021819	Zswim8	14	20722459	20722579	20722142	20722319	20722827	20723006	0.995667	0.995	0.996333	1	0.9985
ENSG00000214941	ZSWIM7	17	15981039	15981144	15976559	15978163	15987265	15987368	ENSMUSG00000014243	Zswim7	11	62268703	62268808	62267223	62267606	62273711	62273814	0.994333	0.993333	0.978333	0.988667	0.9965
ENSG00000130449	ZSWIM6	5	61526249	61526396	61525799	61525976	61530051	61530198	ENSMUSG00000032846	Zswim6	13	107743535	107743682	107740232	107740379	107743960	107744137	0.993	0.984333	0.992333	0.985667	0.9865
ENSG00000162415	ZSWIM5	1	45051073	45051253	45043218	45043395	45058608	45058759	ENSMUSG00000033948	Zswim5	4	116965595	116965775	116962509	116962660	116972870	116973047	0.967667	0.978	1	0.982	0.9775
ENSG00000132003	ZSWIM4	19	13825549	13825713	13823345	13823500	13828644	13828726	ENSMUSG00000035671	Zswim4	8	84217244	84217408	84214022	84214104	84219825	84219980	1	1	1	1	0.996
ENSG00000132485	ZRANB2	1	71065677	71065752	71063336	71065137	71066775	71066934	ENSMUSG00000028180	Zranb2	3	157546074	157546149	157544963	157545122	157546674	157548376	0.635667	0.0423333	0.0256667	0.044	0.0505
ENSG00000132485	ZRANB2	1	71078456	71078565	71076794	71076877	71078655	71078708	ENSMUSG00000028180	Zranb2	3	157536477	157536586	157536333	157536386	157537586	157537669	0.989333	0.992667	0.993	0.980667	0.992
ENSG00000186187	ZNRF1	16	75093571	75093667	74999023	75000095	75104783	75104889	ENSMUSG00000033545	Znrf1	8	111609292	111609388	111536236	111537564	111619205	111619311	0.989333	0.973333	0.972667	0.978333	0.9855
ENSG00000066379	ZNRD1	6	30061916	30062017	30061264	30061669	30062223	30062333	ENSMUSG00000036315	Znrd1	17	36957831	36957932	36957565	36957675	36958148	36958229	0.895667	0.998333	1	1
ENSG00000106479	ZNF862	7	149860382	149862494	149859421	149859526	149864108	149867479	ENSMUSG00000107476	Zfp862-ps	6	48528350	48530440	48527444	48527549	48532034	48532123	0.946333	0.946667	0.977	0.960667	0.9965
ENSG00000151612	ZNF827	4	145763089	145763122	145757626	145761598	145764987	145765165	ENSMUSG00000071064	Zfp827	8	79188148	79188181	79186175	79186353	79189666	79190856	0.347667	0.260333	0.626667	0.394	0.494
ENSG00000147180	ZNF711	X	85267277	85267415	85265117	85265255	85268293	85268341	ENSMUSG00000025529	Zfp711	X	112627169	112627304	112624738	112624876	112628103	112628148	0.248	0.092	0.121	0.0586667	0.1275
ENSG00000229809	ZNF688	16	30571009	30571123	30569345	30570436	30571433	30571652	ENSMUSG00000045251	Zfp688	7	127421404	127421518	127418966	127419641	127421808	127422034	0.936	0.799333	0.819333	0.687	0.6935
ENSG00000197343	ZNF655	7	99561887	99561973	99560506	99560695	99571687	99571777	ENSMUSG00000007812	Zfp655	5	145235305	145235391	145233440	145233602	145242919	145243024	0.127667	0.0516667	0.139	0.0616667	0.0755
ENSG00000075292	ZNF638	2	71348752	71350271	71331781	71331875	71355718	71355780	ENSMUSG00000030016	Zfp638	6	83928652	83930165	83914372	83914479	83934948	83935010	0.979	0.954333	0.988333	0.953333	0.8605
ENSG00000075292	ZNF638	2	71422813	71424038	71418601	71418639	71424649	71424715	ENSMUSG00000030016	Zfp638	6	83976201	83977429	83972245	83972283	83978021	83978087	0.997	0.992	0.995333	0.990667	0.97
ENSG00000075292	ZNF638	2	71428546	71428651	71426459	71427414	71431326	71431428	ENSMUSG00000030016	Zfp638	6	83981683	83981785	83978993	83979909	83983975	83984074	0.932333	0.0866667	0.0456667	0.116667	0.1285
ENSG00000180357	ZNF609	15	64670345	64670433	64622826	64623052	64673915	64674771	ENSMUSG00000040524	Zfp609	9	65706090	65706178	65702271	65704618	65730975	65731201	0.992667	0.992333	0.974333	1	0.992
ENSG00000168916	ZNF608	5	124701013	124701269	124649609	124649697	124744083	124744367	ENSMUSG00000052713	Zfp608	18	54946552	54946808	54900212	54900300	54987610	54988706	0.987333	0.947333	0.958667	0.950333	0.893
ENSG00000198597	ZNF536	19	30534846	30534999	30443560	30445732	30547942	30548468	ENSMUSG00000043456	Zfp536	7	37493685	37493838	37479103	37480849	37567813	37568390	1	0.971	0.963	0.966667	0.9645
ENSG00000074657	ZNF532	18	58934432	58934614	58918270	58920633	58939444	58939621	ENSMUSG00000042439	Zfp532	18	65638749	65638931	65622983	65625334	65644192	65644369	0.989667	0.976667	0.972	0.989667	0.983
ENSG00000074657	ZNF532	18	58939444	58939621	58918270	58920633	58948066	58948081	ENSMUSG00000042439	Zfp532	18	65644192	65644369	65625137	65625334	65651559	65651722	1	0.986333	0.960667	1	0.9755
ENSG00000196700	ZNF512B	20	63963094	63963265	63962586	63962781	63963341	63963440	ENSMUSG00000000823	Zfp512b	2	181587728	181587899	181587046	181587241	181587980	181588079	1	0.995667	1	0.979	0.996
ENSG00000196700	ZNF512B	20	63966875	63967004	63966140	63966781	63967380	63967523	ENSMUSG00000000823	Zfp512b	2	181590052	181590181	181589372	181589959	181590469	181590612	0.997333	0.988667	0.966333	0.965333	0.967
ENSG00000196700	ZNF512B	20	63967380	63967523	63966875	63967004	63967829	63967952	ENSMUSG00000000823	Zfp512b	2	181590469	181590612	181589372	181590181	181590859	181590920	0.993333	0.866	0.881667	0.852333	0.87
ENSG00000243943	ZNF512	2	27583657	27583716	27582968	27583142	27598066	27598254	ENSMUSG00000062761	Zfp512	5	31453154	31453213	31452434	31452577	31465445	31465633	0.76	0.835333	0.820667	0.758	0.7105
ENSG00000243943	ZNF512	2	27600690	27600815	27599969	27600053	27601355	27601442	ENSMUSG00000062761	Zfp512	5	31467321	31467446	31466591	31466675	31468153	31468240	0.997	0.997667	0.995667	0.996667	0.994
ENSG00000148143	ZNF462	9	106938915	106939107	106935502	106935621	106972004	106972225	ENSMUSG00000060206	Zfp462	4	55023414	55023606	55020088	55020207	55050185	55050453	0.974333	0.953	0.975333	0.986	0.955
ENSG00000112200	ZNF451	6	57128728	57128840	57124733	57124859	57133041	57133154	ENSMUSG00000042197	Zfp451	1	33783852	33783964	33783040	33783191	33786406	33786532	1	0.979333	0.939333	1	0.9595
ENSG00000144331	ZNF385B	2	179483271	179483434	179446524	179446770	179518527	179518638	ENSMUSG00000027016	Zfp385b	2	77450150	77450313	77415729	77415975	77476734	77476845	0.888	0.899667	0.856	0.923	0.848
ENSG00000126746	ZNF384	12	6672349	6672532	6670759	6670838	6673215	6673440	ENSMUSG00000038346	Zfp384	6	125031670	125031853	125030797	125031022	125033239	125033318	0.569333	0.533667	0.670667	0.575	0.5665
ENSG00000126746	ZNF384	12	6677166	6677259	6673215	6673440	6678126	6678460	ENSMUSG00000038346	Zfp384	6	125025847	125025940	125024745	125025082	125030797	125031022	0.118	0.505	0.697333	0.681667	0.528
ENSG00000126746	ZNF384	12	6678662	6678710	6678126	6678460	6678945	6679183	ENSMUSG00000038346	Zfp384	6	125024504	125024552	125024032	125024270	125024745	125025082	0.539	0.859	0.928333	0.919	0.9655
ENSG00000160094	ZNF362	1	33270486	33270612	33256491	33256654	33276099	33276163	ENSMUSG00000028799	Zfp362	4	128794850	128794976	128790249	128790313	128806011	128806045	0.500333	0.947	0.8	0.946667	0.908
ENSG00000113761	ZNF346	5	177041777	177041870	177041125	177041229	177050702	177050936	ENSMUSG00000021481	Zfp346	13	55113677	55113770	55113035	55113139	55122281	55122478	1	0.984	1	0.982333	1
ENSG00000113761	ZNF346	5	177044388	177044533	177041777	177041870	177050702	177050936	ENSMUSG00000021481	Zfp346	13	55115479	55115624	55113677	55113770	55122281	55122515	0.959333	0.982	0.947333	0.964	0.9805
ENSG00000113761	ZNF346	5	177044388	177044533	177041777	177041870	177050750	177050936	ENSMUSG00000021481	Zfp346	13	55115479	55115624	55113677	55113770	55122329	55122515	1	0.883667	0.897667	0.877667	0.9605
ENSG00000113761	ZNF346	5	177044388	177044533	177041777	177041870	177062057	177062151	ENSMUSG00000021481	Zfp346	13	55115479	55115624	55113677	55113770	55130533	55130627	0.898	0.992667	1	1	0.9835
ENSG00000113761	ZNF346	5	177050750	177050936	177041777	177041870	177062057	177062151	ENSMUSG00000021481	Zfp346	13	55122329	55122515	55113677	55113770	55130533	55130600	0.890667	0.990667	1	1	0.9805
ENSG00000113761	ZNF346	5	177050750	177050936	177044388	177044533	177062057	177062151	ENSMUSG00000021481	Zfp346	13	55122329	55122515	55115479	55115624	55130533	55130600	0.974	0.988667	0.965	1	0.9895
ENSG00000113761	ZNF346	5	177062057	177062151	177050702	177050936	177064511	177064601	ENSMUSG00000021481	Zfp346	13	55130533	55130627	55122015	55122515	55132306	55132356	1	0.904	0.975667	0.980667	0.9825
ENSG00000162664	ZNF326	1	90007344	90007750	90005002	90005092	90010087	90010286	ENSMUSG00000029290	Zfp326	5	105888433	105888839	105886186	105886276	105891117	105891316	0.920667	0.725667	0.895667	0.792	0.7505
ENSG00000162664	ZNF326	1	90007344	90007750	90005132	90005244	90010087	90010286	ENSMUSG00000029290	Zfp326	5	105888433	105888839	105886316	105886428	105891117	105891316	0.986333	0.984667	0.988333	0.961	0.975
ENSG00000162664	ZNF326	1	90007611	90007750	90005132	90005244	90010087	90010286	ENSMUSG00000029290	Zfp326	5	105888700	105888839	105886316	105886428	105891117	105891316	0.982	0.977333	0.981667	0.931	0.958
ENSG00000187607	ZNF286A	17	15706386	15706501	15701151	15701240	15708154	15708247	ENSMUSG00000047342	Zfp286	11	62784878	62784993	62783515	62783761	62787958	62788044	0.972	0.913	0.845	0.782333	0.9685
ENSG00000137871	ZNF280D	15	56667996	56668241	56666678	56666986	56668822	56668957	ENSMUSG00000038535	Zfp280d	9	72329708	72329953	72329027	72329162	72330865	72331173	0.0403333	0.0226667	0.07	0.0293333	0.1
ENSG00000158805	ZNF276	16	89723136	89723183	89722530	89722834	89723259	89723709	ENSMUSG00000001065	Zfp276	8	123256283	123256330	123255706	123256010	123256418	123256865	1	0.960667	0.981333	1	0.9795
ENSG00000158805	ZNF276	16	89727278	89727325	89723259	89723709	89729234	89729318	ENSMUSG00000001065	Zfp276	8	123258310	123258357	123256418	123256865	123259430	123259514	1	1	1	1	1
ENSG00000158805	ZNF276	16	89727278	89727357	89723136	89723709	89729234	89729318	ENSMUSG00000001065	Zfp276	8	123258310	123258389	123256418	123256865	123259430	123259514	1	1	1	1	1
ENSG00000130856	ZNF236	18	76935979	76936061	76927926	76928106	76937155	76937343	ENSMUSG00000041258	Zfp236	18	82610604	82610686	82609287	82609475	82617709	82617750	0.093	0.0933333	0.104	0.0743333	0.0375
ENSG00000010244	ZNF207	17	32361467	32361515	32360891	32360967	32362913	32362984	ENSMUSG00000017421	Zfp207	11	80389773	80389821	80389254	80389330	80391330	80391401	0.568667	0.968667	0.976667	0.916	0.982
ENSG00000010244	ZNF207	17	32366664	32366757	32365329	32365487	32367771	32368014	ENSMUSG00000017421	Zfp207	11	80393083	80393176	80391834	80391992	80394285	80394531	0.969	0.766333	0.978333	0.747	0.9305
ENSG00000122386	ZNF205	16	3115828	3115920	3115354	3115568	3116426	3116547	ENSMUSG00000062012	Zfp13	17	23580770	23580862	23580111	23580232	23581056	23581225	1	0.982	0.987333	0.988	0.989
ENSG00000115568	ZNF142	2	218651700	218651822	218650358	218650526	218656149	218656463	ENSMUSG00000026135	Zfp142	1	74579324	74579449	74578122	74578287	74585383	74585697	0.922333	0.963	1	0.843667	0.9795
ENSG00000115568	ZNF142	2	218651700	218652300	218650500	218650526	218656149	218656403	ENSMUSG00000026135	Zfp142	1	74579324	74579927	74578122	74578287	74585383	74585697	0.930667	0.969667	1	0.876667	0.984
ENSG00000164631	ZNF12	7	6697338	6697434	6688432	6692703	6697684	6697811	ENSMUSG00000029587	Zfp12	5	143240319	143240415	143239953	143240080	143244061	143244630	1	0.767333	0.643333	0.746	0.6675
ENSG00000103994	ZNF106	15	42456957	42457158	42449770	42451954	42466052	42466114	ENSMUSG00000027288	Zfp106	2	120539294	120539492	120533510	120535679	120545842	120545901	1	0.941667	0.966	0.964667	0.968
ENSG00000101040	ZMYND8	20	47291795	47291888	47290186	47290274	47294665	47294779	ENSMUSG00000039671	Zmynd8	2	165839997	165840090	165838811	165838899	165842763	165842877	1	1	1	1
ENSG00000101040	ZMYND8	20	47355449	47355520	47347855	47347926	47356656	47356684	ENSMUSG00000039671	Zmynd8	2	165883327	165883398	165875704	165875775	165884607	165884772	0.187333	0.0256667	0.036	0.012	0.046
ENSG00000015171	ZMYND11	10	179993	180128	135483	135559	209888	210048	ENSMUSG00000021156	Zmynd11	13	9735331	9735466	9720772	9720932	9764345	9764350	1	0.996667	0.987667	0.988667	0.9895
ENSG00000015171	ZMYND11	10	221194	221356	209888	210048	236837	236915	ENSMUSG00000021156	Zmynd11	13	9710145	9710307	9698627	9698705	9720772	9720928	0.648	0.650667	0.652333	0.617333	0.6175
ENSG00000015171	ZMYND11	10	240055	240111	239437	239525	240892	240970	ENSMUSG00000021156	Zmynd11	13	9695128	9695184	9694268	9694346	9695738	9695826	1	1	1	1	0.9995
ENSG00000146463	ZMYM4	1	35325359	35325405	35268708	35269085	35358924	35359229	ENSMUSG00000042446	Zmym4	4	126948433	126948479	126925501	126926023	126967815	126967923	0.951333	0.961667	0.950333	0.94	0.962
ENSG00000146463	ZMYM4	1	35361618	35361789	35361193	35361255	35370028	35370113	ENSMUSG00000042446	Zmym4	4	126923063	126923234	126915580	126915665	126923568	126923630	0.990667	0.941333	0.889667	0.963	0.91
ENSG00000147130	ZMYM3	X	71242169	71242424	71241226	71241344	71242969	71243084	ENSMUSG00000031310	Zmym3	X	101407204	101407459	101405904	101406019	101408476	101408591	0.993	0.991333	0.997	1	0.9965
ENSG00000147130	ZMYM3	X	71250431	71250726	71250025	71250203	71251177	71251244	ENSMUSG00000031310	Zmym3	X	101416166	101416461	101414928	101415938	101416908	101416975	1	0.918	0.871667	0.865667	0.9425
ENSG00000122515	ZMIZ2	7	44760150	44760228	44759280	44759460	44760424	44760593	ENSMUSG00000041164	Zmiz2	11	6398261	6398339	6397506	6397686	6398555	6398724	0.310333	0.773333	0.903	0.711667	0.906
ENSG00000165156	ZHX1	8	123253321	123256171	123248450	123250320	123267272	123267386	ENSMUSG00000022361	Zhx1	15	58052223	58055082	58047002	58048785	58069318	58069429	0.962333	0.975	0.975	0.975	0.927
ENSG00000157077	ZFYVE9	1	52266654	52266831	52263772	52263872	52268462	52268632	ENSMUSG00000034557	Zfyve9	4	108693319	108693496	108691621	108691791	108695768	108695868	0.435333	0.465667	0.417667	0.475333	0.711
ENSG00000157077	ZFYVE9	1	52295894	52295977	52293452	52293677	52303820	52303925	ENSMUSG00000034557	Zfyve9	4	108677709	108677792	108674452	108674557	108680901	108681126	1	0.995333	0.993333	1	0.998
ENSG00000155256	ZFYVE27	10	97752856	97752877	97751375	97751462	97753037	97753182	ENSMUSG00000018820	Zfyve27	19	42185619	42185640	42184117	42184189	42185804	42185949	0.387667	0.869333	0.897333	0.668	0.7925
ENSG00000155256	ZFYVE27	10	97757264	97757311	97753037	97753182	97757641	97757723	ENSMUSG00000018820	Zfyve27	19	42189196	42189243	42185334	42185949	42189521	42189603	1	0.993	0.985333	0.992667	0.994
ENSG00000100711	ZFYVE21	14	103729792	103729846	103729090	103729182	103732619	103732762	ENSMUSG00000021286	Zfyve21	12	111825578	111825632	111825016	111825108	111827542	111827685	0.908333	0.440333	0.389333	0.147	0.3865
ENSG00000005889	ZFX	X	24208899	24209040	24208217	24208370	24210192	24211700	ENSMUSG00000079509	Zfx	X	94080719	94080860	94074630	94079979	94081336	94081486	0.966667	0.975667	0.966667	1	0.9455
ENSG00000056097	ZFR	5	32380074	32380172	32379114	32379210	32385507	32385649	ENSMUSG00000022201	Zfr	15	12170815	12170913	12166144	12166286	12171758	12171854	0.979333	0.988	0.969667	0.971667	0.9815
ENSG00000086666	ZFAND6	15	80098415	80098578	80072563	80072647	80120327	80120405	ENSMUSG00000030629	Zfand6	7	84652881	84653042	84634238	84634409	84679309	84679351	0.616	0.141	0.137	0.133	0.1815
ENSG00000086666	ZFAND6	15	80098415	80098578	80059675	80059809	80120327	80120405	ENSMUSG00000030629	Zfand6	7	84652881	84653042	84634238	84634409	84689745	84689883	0.468	0.592	0.309	0.160333	0.231
ENSG00000107372	ZFAND5	9	72356930	72357056	72351412	72356101	72359417	72359521	ENSMUSG00000024750	Zfand5	19	21279624	21279750	21277654	21277758	21280422	21280433	1	0.999667	1	0.997333	1
ENSG00000156639	ZFAND3	6	38082391	38082457	38061592	38061775	38116571	38116676	ENSMUSG00000044477	Zfand3	17	30153302	30153368	30135322	30135505	30192562	30192730	0.853667	0.867333	0.807333	0.892667	0.841
ENSG00000156639	ZFAND3	6	38116571	38116739	38082391	38082457	38152234	38152844	ENSMUSG00000044477	Zfand3	17	30192562	30192730	30153302	30153368	30208017	30208153	0.985667	0.993	1	1	0.9975
ENSG00000169554	ZEB2	2	144424795	144424867	144404835	144405024	144429768	144430026	ENSMUSG00000026872	Zeb2	2	45017396	45017468	45002515	45002704	45022846	45022915	0.932	0.995667	1	1	0.9925
ENSG00000169554	ZEB2	2	144518292	144518446	144517277	144517419	144519938	144520361	ENSMUSG00000026872	Zeb2	2	45111019	45111170	45110015	45110157	45112822	45113245	0.0243333	0.0573333	0.049	0.04	0.0605
ENSG00000099904	ZDHHC8	22	20140616	20140708	20139936	20140217	20140870	20141012	ENSMUSG00000060166	Zdhhc8	16	18227354	18227446	18227052	18227188	18227775	18227878	1	0.919	0.993	0.942667	0.96
ENSG00000156599	ZDHHC5	11	57682421	57682543	57672020	57673194	57688507	57688665	ENSMUSG00000034075	Zdhhc5	2	84702332	84702454	84696242	84696400	84710317	84711472	0.982333	0.982333	0.979667	0.992	0.982
ENSG00000156599	ZDHHC5	11	57696760	57696873	57695919	57696043	57698558	57698835	ENSMUSG00000034075	Zdhhc5	2	84691125	84691238	84689849	84690709	84691885	84692009	0.992667	0.997	0.994333	0.996333	0.9945
ENSG00000180776	ZDHHC20	13	21381900	21381945	21381433	21381549	21382919	21383009	ENSMUSG00000021969	Zdhhc20	14	57839550	57839595	57839160	57839205	57840828	57840918	0.209	0.00933333	0.0483333	0.0376667	0.073
ENSG00000104219	ZDHHC2	8	17210387	17210480	17209931	17210058	17215236	17215349	ENSMUSG00000039470	Zdhhc2	8	40467910	40468003	40467428	40467555	40472912	40473025	1	0.997333	0.998333	0.996	0.9995
ENSG00000186908	ZDHHC17	12	76821057	76821167	76815856	76816019	76822405	76822531	ENSMUSG00000035798	Zdhhc17	10	110962296	110962404	110961011	110961137	110967683	110967846	0.138	0.0956667	0.0483333	0.123	0.0865
ENSG00000171307	ZDHHC16	10	97453798	97453846	97453529	97453663	97454713	97454799	ENSMUSG00000025157	Zdhhc16	19	41939856	41939904	41939599	41939733	41940649	41940713	0.332667	0.362333	0.597667	0.298	0.5
ENSG00000102383	ZDHHC15	X	75450801	75450922	75431450	75431520	75478890	75478985	ENSMUSG00000033906	Zdhhc15	X	104588300	104588421	104574168	104574238	104598091	104598186	0.937	0.903333	0.944333	0.824667	0.8935
ENSG00000175048	ZDHHC14	6	157628348	157628486	157592987	157593146	157632833	157632882	ENSMUSG00000034265	Zdhhc14	17	5712387	5712525	5685654	5685813	5714968	5715017	0.916667	0.965667	0.934333	1	0.945
ENSG00000177054	ZDHHC13	11	19142977	19143123	19117167	19117276	19146180	19146303	ENSMUSG00000030471	Zdhhc13	7	48795900	48796046	48789002	48789137	48799828	48799951	0.49	1	0.988667	0.915667	0.98
ENSG00000078487	ZCWPW1	7	100405012	100405093	100404177	100404244	100406693	100406798	ENSMUSG00000037108	Zcwpw1	5	137816892	137816976	137812001	137812100	137817457	137817524	0.805	0.746	0.789	0.701667	0.76
ENSG00000141664	ZCCHC2	18	62544801	62544873	62542497	62542574	62550347	62550460	ENSMUSG00000038866	Zcchc2	1	106006014	106006086	106004099	106004176	106011701	106011814	0.583667	0.424333	0.312333	0.458667	0.441
ENSG00000121766	ZCCHC17	1	31310043	31310164	31296981	31297075	31337174	31337275	ENSMUSG00000028772	Zcchc17	4	130354135	130354256	130338483	130338584	130359875	130359943	0.992	0.798333	0.721333	0.888333	0.6855
ENSG00000121766	ZCCHC17	1	31310043	31310164	31296981	31297075	31319108	31319166	ENSMUSG00000028772	Zcchc17	4	130354135	130354256	130349264	130349322	130359875	130359943	0.960667	0.962333	0.962	0.974333	0.9515
ENSG00000121766	ZCCHC17	1	31319108	31319166	31310043	31310164	31337174	31337275	ENSMUSG00000028772	Zcchc17	4	130349264	130349322	130338483	130338584	130354135	130354256	0.989333	0.785667	0.805667	0.840333	0.8015
ENSG00000121766	ZCCHC17	1	31319108	31319166	31296981	31297075	31337174	31337275	ENSMUSG00000028772	Zcchc17	4	130349264	130349322	130338483	130338584	130359875	130359943	0.995667	0.725333	0.740333	0.898667	0.6185
ENSG00000121766	ZCCHC17	1	31338956	31339048	31337174	31337275	31346639	31346740	ENSMUSG00000028772	Zcchc17	4	130337077	130337169	130329573	130329674	130338483	130338584	0.997667	0.868667	0.873333	0.899	0.8505
ENSG00000140948	ZCCHC14	16	87433127	87433201	87423809	87423881	87460007	87460131	ENSMUSG00000061410	Zcchc14	8	121618634	121618708	121611325	121611397	121628565	121628610	0.980667	0.983667	0.979	0.971	0.9735
ENSG00000100403	ZC3H7B	22	41325720	41325918	41325563	41325597	41327205	41327364	ENSMUSG00000022390	Zc3h7b	15	81768983	81769181	81768832	81768866	81771737	81771896	1	0.998667	0.991333	0.986333	0.998
ENSG00000100403	ZC3H7B	22	41338312	41338355	41332170	41332227	41339000	41339191	ENSMUSG00000022390	Zc3h7b	15	81775805	81775848	81773285	81773342	81776277	81776471	1	0.999	1	1	0.998
ENSG00000122299	ZC3H7A	16	11761405	11761511	11758430	11758539	11761909	11762043	ENSMUSG00000037965	Zc3h7a	16	11145179	11145285	11141662	11141771	11145645	11145779	0.963667	0.997	0.952	1	0.9455
ENSG00000122299	ZC3H7A	16	11761467	11761511	11758430	11758539	11761909	11762043	ENSMUSG00000037965	Zc3h7a	16	11145241	11145285	11141662	11141771	11145645	11145779	0.927	0.996333	0.935	1	0.9145
ENSG00000122299	ZC3H7A	16	11769030	11769095	11768314	11768501	11770782	11770841	ENSMUSG00000037965	Zc3h7a	16	11151865	11151930	11151138	11151325	11153058	11153263	0.980667	0.920333	0.859667	0.93	0.9235
ENSG00000130749	ZC3H4	19	47110894	47110956	47094388	47094608	47112147	47112247	ENSMUSG00000059273	Zc3h4	7	16402454	16402516	16401206	16401306	16416772	16416992	0.121333	0.065	0.115333	0.107667	0.0765
ENSG00000158545	ZC3H18	16	88587541	88587613	88586599	88586684	88598177	88598326	ENSMUSG00000017478	Zc3h18	8	122387692	122387764	122386861	122386946	122397817	122397966	0.068	0.122333	0.063	0.178667	0.069
ENSG00000158545	ZC3H18	16	88623957	88624062	88623218	88623344	88624601	88624745	ENSMUSG00000017478	Zc3h18	8	122410880	122410985	122408242	122408368	122411283	122411427	0.993667	0.989667	0.992667	0.992	0.9875
ENSG00000158545	ZC3H18	16	88625201	88625267	88624601	88624745	88627621	88627782	ENSMUSG00000017478	Zc3h18	8	122411637	122411703	122411283	122411427	122412989	122413150	1	0.965667	0.974667	0.918	0.8885
ENSG00000065548	ZC3H15	2	186502495	186502552	186501272	186501425	186504031	186504070	ENSMUSG00000027091	Zc3h15	2	83658529	83658586	83658008	83658161	83660057	83660240	0.995667	1	1	1	1
ENSG00000065548	ZC3H15	2	186502495	186502587	186501272	186501425	186504031	186504214	ENSMUSG00000027091	Zc3h15	2	83658529	83658621	83658008	83658161	83660057	83660183	0.997667	1	1	1	1
ENSG00000100722	ZC3H14	14	88571083	88571124	88567857	88568153	88572029	88572113	ENSMUSG00000021012	Zc3h14	12	98756184	98756225	98752777	98752892	98757008	98757204	1	0.997333	1	0.996	0.9995
ENSG00000100722	ZC3H14	14	88596733	88596808	88577984	88578140	88601923	88602083	ENSMUSG00000021012	Zc3h14	12	98774244	98774319	98763822	98763978	98779107	98779267	0.899667	0.99	0.993	0.983333	0.9755
ENSG00000100722	ZC3H14	14	88596733	88596808	88577984	88578140	88607242	88607363	ENSMUSG00000021012	Zc3h14	12	98774244	98774319	98763822	98763978	98783581	98783702	0.814667	0.954667	0.954667	0.914333	0.9445
ENSG00000100722	ZC3H14	14	88601923	88602083	88596733	88596808	88602827	88602900	ENSMUSG00000021012	Zc3h14	12	98779107	98779267	98774244	98774319	98780047	98780280	0.965	0.974333	0.981333	0.982	0.987
ENSG00000100722	ZC3H14	14	88602827	88603060	88596733	88596808	88607242	88607363	ENSMUSG00000021012	Zc3h14	12	98780047	98780280	98774244	98774319	98783581	98783702	0.277	0.313	0.319667	0.451667	0.3135
ENSG00000058673	ZC3H11A	1	203801574	203801628	203795653	203795775	203802956	203803016	ENSMUSG00000102976	Zc3h11a	1	133655344	133655398	133653972	133654032	133661255	133661360	1	0.792667	0.916333	0.9	0.6135
ENSG00000058673	ZC3H11A	1	203802956	203803016	203795653	203795794	203816925	203817124	ENSMUSG00000102976	Zc3h11a	1	133653972	133654032	133647216	133647529	133661236	133661281	1	0.992	1	1	0.985
ENSG00000058673	ZC3H11A	1	203802956	203803016	203795653	203795775	203816925	203817124	ENSMUSG00000102976	Zc3h11a	1	133653972	133654032	133647216	133647529	133661255	133661282	1	1	1	1	0.993
ENSG00000104427	ZC2HC1A	8	78675786	78675863	78666088	78666164	78678562	78678679	ENSMUSG00000043542	Zc2hc1a	3	7516455	7516532	7503482	7503527	7518363	7518480	0.972	0.999	0.997	1
ENSG00000066422	ZBTB11	3	101656103	101656248	101654703	101654821	101659782	101660028	ENSMUSG00000022601	Zbtb11	16	56000578	56000723	55998005	55998251	56002708	56002826	0.987333	0.996	0.988	1	0.9895
ENSG00000164924	YWHAZ	8	100951928	100952125	100948595	100948900	100952849	100952983	ENSMUSG00000022285	Ywhaz	15	36793478	36793675	36790683	36790988	36794144	36794538	0.791667	0.944333	0.958667	0.778667	0.961
ENSG00000108953	YWHAE	17	1364858	1365058	1361670	1362008	1400046	1400206	ENSMUSG00000020849	Ywhae	11	75751880	75752080	75732868	75733091	75755573	75755652	0.999667	0.999667	0.999667	0.999667	0.9995
ENSG00000185728	YTHDF3	8	63172652	63172798	63169386	63169411	63175330	63175416	ENSMUSG00000047213	Ythdf3	3	16186966	16187115	16183921	16183946	16189477	16189563	0.036	0.0843333	0.0433333	0.118	0.043
ENSG00000185728	YTHDF3	8	63175330	63175416	63169386	63169411	63186146	63186261	ENSMUSG00000047213	Ythdf3	3	16189477	16189563	16183921	16183946	16203825	16203924	0.962333	0.997667	1	1	0.999
ENSG00000185728	YTHDF3	8	63186146	63187745	63175330	63175416	63209682	63209955	ENSMUSG00000047213	Ythdf3	3	16203825	16205424	16189477	16189563	16213954	16215006	0.994	0.996333	0.995	1	0.991
ENSG00000083896	YTHDC1	4	68332793	68332847	68332102	68332197	68333307	68333397	ENSMUSG00000035851	Ythdc1	5	86820632	86820686	86820085	86820175	86821251	86821346	0.667	0.597333	0.558333	0.663667	0.6125
ENSG00000166793	YPEL4	11	57646750	57646794	57646296	57646405	57646966	57647202	ENSMUSG00000034059	Ypel4	2	84737063	84737107	84736638	84736965	84737419	84737528	0.968333	0.966333	1	0.968333	0.983
ENSG00000090238	YPEL3	16	30095102	30095146	30093761	30094897	30095251	30095335	ENSMUSG00000042675	Ypel3	7	126778053	126778097	126777000	126777953	126778305	126778414	0.976667	0.922	0.955333	0.895333	0.948
ENSG00000119596	YLPM1	14	74797579	74799697	74781333	74782325	74802555	74802676	ENSMUSG00000021244	Ylpm1	12	85028769	85030887	85014649	85015593	85033916	85034034	0.990333	0.993	1	0.939	0.985
ENSG00000119596	YLPM1	14	74824255	74824307	74821056	74821137	74829212	74829343	ENSMUSG00000021244	Ylpm1	12	85060262	85060314	85057221	85057302	85064970	85065101	0.970333	0.969667	0.963333	0.949333	0.961
ENSG00000137207	YIPF3	6	43515594	43515701	43513448	43513633	43515888	43516046	ENSMUSG00000071074	Yipf3	17	46249178	46249285	46248840	46249038	46250410	46250456	0.995	0.980333	0.990333	0.985667	0.9675
ENSG00000130733	YIPF2	19	10925685	10925773	10923841	10924192	10927629	10927716	ENSMUSG00000032182	Yipf2	9	21591426	21591514	21590355	21590472	21591899	21591980	0.994333	0.970667	0.976333	0.989667	0.9975
ENSG00000161179	YDJC	22	21629009	21629187	21628088	21628787	21629307	21629407	ENSMUSG00000041774	Ydjc	16	17147796	17147974	17147597	17147697	17148155	17148329	0.714667	0.923	0.981333	0.902667	0.97
ENSG00000060138	YBX3	12	10709907	10710114	10704022	10704148	10713210	10713333	ENSMUSG00000030189	Ybx3	6	131375973	131376180	131370322	131370414	131379357	131379480	0.706333	0.554	0.618	0.606333	0.6255
ENSG00000065978	YBX1	1	42696198	42696288	42693489	42693523	42696641	42696944	ENSMUSG00000028639	Ybx1	4	119282780	119282870	119282145	119282448	119285108	119285142	0.973333	0.969	0.927333	0.937	0.9145
ENSG00000134684	YARS1	1	32806481	32806611	32797762	32797843	32810590	32810766	ENSMUSG00000028811	Yars	4	129200725	129200855	129197112	129197288	129206128	129206209	0.996667	1	0.998333	0.997667	0.9985
ENSG00000137693	YAP1	11	102186017	102186131	102162455	102162571	102205892	102206074	ENSMUSG00000053110	Yap1	9	7962288	7962402	7952952	7953134	7973795	7973911	0.65	1	0.984	0.996333	0.9975
ENSG00000137693	YAP1	11	102209516	102209564	102205892	102206074	102223621	102223752	ENSMUSG00000053110	Yap1	9	7950491	7950539	7938407	7938538	7952952	7953134	0.229333	0.233333	0.385333	0.374333	0.3705
ENSG00000015153	YAF2	12	42210547	42210619	42161612	42161765	42237598	42237724	ENSMUSG00000022634	Yaf2	15	93317538	93317608	93286409	93286562	93336339	93336465	0.131667	0.365	0.379333	0.424667	0.343
ENSG00000015532	XYLT2	17	50357056	50357252	50356510	50356773	50358206	50358540	ENSMUSG00000020868	Xylt2	11	94667098	94667294	94666197	94666531	94667583	94667846	0.909	1	1	1	1
ENSG00000088930	XRN2	20	21330480	21330539	21328558	21328670	21330615	21330705	ENSMUSG00000027433	Xrn2	2	147026380	147026439	147025194	147025306	147026514	147026604	0.996333	0.976667	0.959	0.995667	0.9835
ENSG00000184575	XPOT	12	64418045	64418115	64416697	64416754	64418875	64419094	ENSMUSG00000034667	Xpot	10	121616614	121616684	121614990	121615223	121617131	121617188	0.992333	0.998333	1	0.994667	0.9995
ENSG00000184575	XPOT	12	64439243	64439315	64435626	64435674	64445074	64445131	ENSMUSG00000034667	Xpot	10	121596183	121596255	121593666	121593723	121599586	121599634	0.988	0.992333	0.992333	0.991667	0.9965
ENSG00000169180	XPO6	16	28146093	28146203	28135215	28135324	28152658	28152785	ENSMUSG00000000131	Xpo6	7	126140564	126140674	126131025	126131134	126149233	126149360	0.983	1	0.996	0.996333	0.9985
ENSG00000169180	XPO6	16	28152929	28152964	28152658	28152785	28156073	28156117	ENSMUSG00000000131	Xpo6	7	126149503	126149537	126149233	126149360	126152825	126153279	0.0506667	0.054	0.0373333	0.0466667	0.04
ENSG00000169180	XPO6	16	28177219	28177332	28175897	28176095	28180940	28181031	ENSMUSG00000000131	Xpo6	7	126171029	126171142	126169128	126169326	126174157	126174248	0.950333	0.989	0.99	0.986667	0.9935
ENSG00000169180	XPO6	16	28180940	28181031	28177219	28177332	28211365	28211869	ENSMUSG00000000131	Xpo6	7	126174157	126174248	126171029	126171142	126199898	126199928	0.948667	0.996667	0.991333	0.989667	0.993
ENSG00000132953	XPO4	13	20807456	20807634	20800830	20800990	20808435	20808581	ENSMUSG00000021952	Xpo4	14	57602488	57602666	57597885	57598045	57603585	57603731	0.965	0.883667	0.939333	0.937667	0.9685
ENSG00000082898	XPO1	2	61496878	61497007	61495454	61495613	61498672	61498792	ENSMUSG00000020290	Xpo1	11	23280373	23280502	23278805	23278925	23281305	23281464	0.997333	0.998	0.996667	0.997333	0.9995
ENSG00000082898	XPO1	2	61525269	61525333	61522610	61522683	61526419	61526523	ENSMUSG00000020290	Xpo1	11	23268848	23268912	23267661	23267763	23271132	23271205	0.054	0.047	0.028	0.042	0.411
ENSG00000108039	XPNPEP1	10	109915010	109915099	109907690	109907815	109923401	109923431	ENSMUSG00000025027	Xpnpep1	19	53032008	53032097	53025258	53025383	53038513	53038553	0.930667	0.521667	0.578	0.475	0.528
ENSG00000101966	XIAP	X	123885630	123886539	123860026	123860293	123888618	123888718	ENSMUSG00000025860	Xiap	X	42094366	42095272	42068356	42068482	42096612	42096712	0.723333	0.898667	1	0.976	0.782
ENSG00000100219	XBP1	22	28799056	28799153	28797076	28797205	28800297	28800524	ENSMUSG00000020484	Xbp1	11	5521922	5522019	5520658	5521200	5523332	5523467	1	0.997333	0.995667	0.995333	0.9975
ENSG00000142279	WTIP	19	34493262	34493325	34493036	34493104	34493491	34493622	ENSMUSG00000036459	Wtip	7	34118936	34118999	34118674	34118805	34119138	34119206	0.975333	0.982333	0.972333	0.977333	0.929
ENSG00000109046	WSB1	17	27303366	27303635	27301766	27301956	27304779	27304903	ENSMUSG00000017677	Wsb1	11	79248390	79248659	79246169	79246301	79250980	79251024	1	0.997667	0.997667	0.997	0.9985
ENSG00000285815	WRB-SH3BGR	21	39391768	39391836	39390697	39390863	39393165	39393280	ENSMUSG00000023147	Wrb	16	96152970	96153038	96151809	96151978	96154080	96154195	0.997333	0.984667	0.991667	1	0.9745
ENSG00000116213	WRAP73	1	3647407	3647560	3646665	3646782	3649930	3650026	ENSMUSG00000029029	Wrap73	4	154145242	154145395	154142371	154142513	154146490	154146607	0.992	0.982667	0.982667	0.975333	0.9865
ENSG00000165238	WNK2	9	93299069	93299261	93297852	93298067	93308327	93308584	ENSMUSG00000037989	Wnk2	13	49051356	49051527	49042627	49042866	49052558	49052773	0.943	0.951	0.939667	0.977667	0.973
ENSG00000165238	WNK2	9	93299069	93299261	93297852	93298067	93306776	93306821	ENSMUSG00000037989	Wnk2	13	49051356	49051527	49044373	49044418	49052558	49052773	0.876667	0.632	0.524333	0.464667	0.5145
ENSG00000165238	WNK2	9	93299069	93299261	93297852	93298067	93300050	93300149	ENSMUSG00000037989	Wnk2	13	49051356	49051527	49050483	49050582	49052558	49052773	0.937333	0.981	0.964333	0.987667	0.9755
ENSG00000165238	WNK2	9	93300050	93300149	93299069	93299261	93308327	93308584	ENSMUSG00000037989	Wnk2	13	49050483	49050582	49042627	49042866	49051356	49051527	0.990667	0.915	0.925	0.979667	0.96
ENSG00000165238	WNK2	9	93300050	93300149	93299069	93299261	93306776	93306821	ENSMUSG00000037989	Wnk2	13	49050483	49050582	49044373	49044418	49051356	49051527	0.887333	0.881333	0.789667	0.837	0.766
ENSG00000165238	WNK2	9	93306776	93306821	93300050	93300149	93308327	93308584	ENSMUSG00000037989	Wnk2	13	49044373	49044418	49042627	49042866	49050483	49050582	0.994333	0.975	0.990667	0.97	0.9955
ENSG00000165238	WNK2	9	93306776	93306821	93299069	93299261	93308327	93308584	ENSMUSG00000037989	Wnk2	13	49044373	49044418	49042627	49042866	49051356	49051527	0.992667	0.957667	0.964333	0.991667	0.9815
ENSG00000165238	WNK2	9	93306776	93306821	93297852	93298067	93308327	93308584	ENSMUSG00000037989	Wnk2	13	49044373	49044418	49042627	49042866	49052558	49052773	0.964	0.97	0.974333	0.992	0.982
ENSG00000060237	WNK1	12	867865	869104	862082	862270	871264	871348	ENSMUSG00000045962	Wnk1	6	119962396	119963632	119960643	119960724	119968475	119968663	0.198	0.0546667	0.102667	0.0976667	0.1415
ENSG00000060237	WNK1	12	879572	880031	878211	878361	880720	880814	ENSMUSG00000045962	Wnk1	6	119953770	119954232	119952684	119952969	119956070	119956196	0.624667	0.659667	0.856	0.505	0.792
ENSG00000060237	WNK1	12	880720	880999	878211	878361	881691	881789	ENSMUSG00000045962	Wnk1	6	119952684	119952969	119951897	119951995	119956070	119956196	0.847667	0.792333	0.746333	0.551667	0.8015
ENSG00000060237	WNK1	12	901560	901653	900597	900670	904452	904487	ENSMUSG00000045962	Wnk1	6	119932668	119932761	119929832	119929867	119934255	119934328	0.417333	0.245	0.315333	0.697333	0.203
ENSG00000060237	WNK1	12	901560	901632	900475	900670	907846	908034	ENSMUSG00000045962	Wnk1	6	119932689	119932761	119927124	119927234	119934255	119934329	0.423	0.0583333	0.351333	0.0803333	0.1055
ENSG00000060237	WNK1	12	901560	901632	900475	900670	904452	904494	ENSMUSG00000045962	Wnk1	6	119932689	119932761	119929832	119929867	119934255	119934329	0.438667	0.257	0.338667	0.706333	0.2745
ENSG00000060237	WNK1	12	904452	904494	900596	900670	907846	907956	ENSMUSG00000045962	Wnk1	6	119929825	119929867	119927124	119927234	119934255	119934450	0.606	0.209333	0.582	0.128333	0.3605
ENSG00000011451	WIZ	19	15428109	15428508	15426981	15427533	15429585	15430089	ENSMUSG00000024050	Wiz	17	32360037	32360427	32358942	32359494	32361460	32361964	0.656	0.300667	0.392667	0.472	0.3125
ENSG00000011451	WIZ	19	15429585	15430089	15426981	15427533	15436805	15437129	ENSMUSG00000024050	Wiz	17	32361460	32361964	32358942	32359494	32367823	32368147	0.978	0.980333	0.964	0.952333	0.991
ENSG00000011451	WIZ	19	15431011	15431182	15429585	15430089	15436805	15437129	ENSMUSG00000024050	Wiz	17	32362792	32362963	32361460	32361964	32367823	32368147	0.582	0.240667	0.179667	0.305333	0.216
ENSG00000011451	WIZ	19	15442675	15442748	15436805	15437129	15448102	15448367	ENSMUSG00000024050	Wiz	17	32381083	32381156	32367823	32368147	32387572	32387759	0.451	0.328667	0.49	0.341	0.5675
ENSG00000070540	WIPI1	17	68434555	68434626	68433463	68433575	68435619	68435712	ENSMUSG00000041895	Wipi1	11	109583126	109583197	109582071	109582479	109584074	109584167	0.980333	0.991667	1	1	0.995
ENSG00000156795	WDYHV1	8	123436452	123436601	123429982	123430033	123437209	123437334	ENSMUSG00000022359	Wdyhv1	15	58152596	58152745	58150605	58150656	58153579	58153704	1	0.895	0.845667	0.917667	0.882
ENSG00000142784	WDTC1	1	27292214	27292397	27287673	27287861	27294021	27294116	ENSMUSG00000037622	Wdtc1	4	133305823	133306006	133304150	133304245	133308748	133308936	0.992	0.967333	0.958333	0.974667	0.9955
ENSG00000164091	WDR82	3	52261379	52261479	52260384	52260501	52266951	52267018	ENSMUSG00000020257	Wdr82	9	106183615	106183715	106180565	106180632	106184179	106184296	0.999	0.960333	0.974667	0.957333	0.9755
ENSG00000152763	WDR78	1	66874780	66874937	66870804	66871509	66891153	66891266	ENSMUSG00000035126	Wdr78	4	103090397	103090554	103087332	103087472	103095328	103095441	0.819	0.962667	1	1	0.9865
ENSG00000133316	WDR74	11	62839321	62839428	62839113	62839235	62839506	62839577	ENSMUSG00000042729	Wdr74	19	8735986	8736093	8735826	8735905	8736175	8736297	1	0.973667	0.974333	0.956333	0.9545
ENSG00000177082	WDR73	15	84648536	84648625	84647085	84647954	84652713	84652802	ENSMUSG00000025722	Wdr73	7	80898502	80898591	80897922	80897987	80900347	80900436	0.992667	0.728667	0.771	0.788	0.7555
ENSG00000091157	WDR7	18	56776781	56776880	56758864	56758953	56779430	56779549	ENSMUSG00000040560	Wdr7	18	63791795	63791891	63779868	63779957	63794224	63794343	0.254667	0.769	0.941667	0.682333	0.8295
ENSG00000126870	WDR60	7	158934128	158934228	158930454	158930515	158934417	158934549	ENSMUSG00000042050	Wdr60	12	116213681	116213781	116213373	116213505	116216480	116216541	0.986	0.976667	0.956	0.987	1
ENSG00000103091	WDR59	16	74899697	74899754	74893678	74893812	74903946	74904100	ENSMUSG00000031959	Wdr59	8	111472629	111472686	111466788	111466922	111476043	111476197	0.095	0.223333	0.295333	0.181333	0.6105
ENSG00000141580	WDR45B	17	82625388	82625483	82621608	82621799	82627203	82627291	ENSMUSG00000025173	Wdr45b	11	121336975	121337070	121335383	121335574	121338556	121338644	1	1	1	0.997667	1
ENSG00000141580	WDR45B	17	82630920	82631022	82627203	82627291	82643948	82644023	ENSMUSG00000025173	Wdr45b	11	121341113	121341215	121338556	121338644	121349231	121349306	0.995667	0.991333	1	0.996333	0.9955
ENSG00000131725	WDR44	X	118378418	118378452	118346072	118346580	118387339	118387414	ENSMUSG00000036769	Wdr44	X	23732317	23732351	23693050	23693539	23749905	23749980	0.855	0.969667	0.916667	0.866	0.9445
ENSG00000163811	WDR43	2	28930057	28930149	28929578	28929710	28935520	28935607	ENSMUSG00000041057	Wdr43	17	71643147	71643236	71642704	71642833	71648772	71648859	0.01	0.003	0.013	0.00433333	0.0235
ENSG00000118965	WDR35	2	19962294	19962327	19960553	19960614	19966723	19966909	ENSMUSG00000066643	Wdr35	12	8995639	8995672	8989904	8990090	8996068	8996129	0.65	0.669667	0.842667	0.564	0.841
ENSG00000119333	WDR34	9	128635657	128635767	128635091	128635259	128636280	128636438	ENSMUSG00000039715	Wdr34	2	30033273	30033383	30032749	30032917	30033805	30033963	0.961	0.998	0.991667	0.989	0.9975
ENSG00000119333	WDR34	9	128636917	128637027	128635917	128636438	128640690	128640939	ENSMUSG00000039715	Wdr34	2	30034762	30034872	30033805	30033963	30038174	30038426	0.943333	0.995667	1	0.995333	0.99
ENSG00000136709	WDR33	2	127709489	127709582	127708676	127708892	127709692	127709856	ENSMUSG00000024400	Wdr33	18	31902581	31902677	31902323	31902487	31904235	31904451	0.971333	0.947	0.973333	0.908	0.959
ENSG00000136709	WDR33	2	127726650	127726777	127725060	127725215	127763061	127763159	ENSMUSG00000024400	Wdr33	18	31878023	31878150	31835383	31835481	31879670	31879825	1	0.997333	1	1	0.9985
ENSG00000140153	WDR20	14	102194937	102195120	102139843	102140172	102208602	102208683	ENSMUSG00000037957	Wdr20	12	110779295	110779478	110737943	110738277	110793113	110795028	0.899667	0.994333	0.987667	0.984333	0.997
ENSG00000150627	WDR17	4	176115795	176115979	176111574	176111703	176119866	176120097	ENSMUSG00000039375	Wdr17	8	54693056	54693240	54690003	54690234	54696268	54696397	0.862	0.879	0.912333	0.926	0.849
ENSG00000101940	WDR13	X	48599586	48599717	48599352	48599462	48600318	48600541	ENSMUSG00000031166	Wdr13	X	8130002	8130133	8128968	8129276	8130255	8130365	0.993333	0.998333	0.998667	1	0.999
ENSG00000138442	WDR12	2	202899530	202899637	202897299	202897415	202901024	202901119	ENSMUSG00000026019	Wdr12	1	60089251	60089358	60088040	60088156	60091019	60091114	0.991667	0.998	0.964	0.985	0.9845
ENSG00000120008	WDR11	10	120852523	120852635	120851361	120851506	120858642	120858796	ENSMUSG00000042055	Wdr11	7	129592975	129593087	129591862	129592063	129599024	129599178	1	0.97	0.976667	0.980333	0.9305
ENSG00000143951	WDPCP	2	63484916	63484987	63484603	63484663	63486541	63486586	ENSMUSG00000020319	Wdpcp	11	21663996	21664067	21660888	21660939	21664325	21664385	0.965	0.983667	1	0.979667	0.9635
ENSG00000163625	WDFY3	4	84808333	84808417	84803289	84803467	84809886	84810344	ENSMUSG00000043940	Wdfy3	5	101935989	101936073	101930827	101931005	101937281	101937739	0.829667	0.858	0.916333	0.767333	0.8465
ENSG00000163625	WDFY3	4	84896910	84897010	84860411	84860622	84932269	84932363	ENSMUSG00000043940	Wdfy3	5	102009788	102009887	101981378	101981589	102041654	102041743	0.919667	0.937333	0.958667	0.901	0.938
ENSG00000139668	WDFY2	13	51675169	51675243	51660595	51660663	51703595	51703650	ENSMUSG00000014547	Wdfy2	14	62900254	62900328	62885809	62885877	62925129	62925184	0.687	0.724667	0.770333	0.835667	0.6615
ENSG00000132471	WBP2	17	75847795	75847930	75847099	75847609	75848569	75848662	ENSMUSG00000034341	Wbp2	11	116080545	116080680	116080221	116080344	116081231	116081324	0.854	0.899	0.805	0.846333	0.8415
ENSG00000239779	WBP1	2	74458996	74459098	74458399	74458671	74459642	74459745	ENSMUSG00000030035	Wbp1	6	83120771	83120876	83120184	83120287	83121202	83121406	0.116	0.943	0.967333	0.915333	0.9775
ENSG00000164961	WASHC5	8	125083112	125083258	125082382	125082467	125083712	125083776	ENSMUSG00000022350	Washc5	15	59369152	59369298	59368375	59368460	59369879	59370185	1	0.932333	0.929	0.990333	0.957
ENSG00000136051	WASHC4	12	105149614	105149749	105147041	105147146	105152342	105152451	ENSMUSG00000034560	Washc4	10	83581256	83581391	83580256	83580361	83583254	83583363	1	0.986333	1	1	0.98
ENSG00000132970	WASF3	13	26612960	26613058	26557682	26557819	26642260	26642403	ENSMUSG00000029636	Wasf3	5	146421917	146422005	146384984	146385338	146435324	146435467	0.985667	0.996	0.993333	0.989333	0.9865
ENSG00000132970	WASF3	13	26676548	26676724	26671871	26671989	26680034	26680201	ENSMUSG00000029636	Wasf3	5	146460964	146461140	146455543	146455661	146465849	146466019	0.920333	0.778667	0.903	0.813333	0.671
ENSG00000132970	WASF3	13	26680034	26680201	26676548	26676724	26681053	26681320	ENSMUSG00000029636	Wasf3	5	146465849	146466019	146460964	146461140	146466797	146467064	0.031	0.0663333	0.0573333	0.089	0.1625
ENSG00000116874	WARS2	1	119076349	119076607	119045581	119045662	119140554	119140648	ENSMUSG00000004233	Wars2	3	99187480	99187738	99141067	99141188	99204535	99204616	1	0.939333	1	0.971	0.939
ENSG00000095787	WAC	10	28595732	28596041	28590719	28590832	28608185	28608431	ENSMUSG00000024283	Wac	18	7910515	7910824	7905931	7906044	7916051	7916284	0.912	0.956667	0.973	0.938333	0.8965
ENSG00000188730	VWC2	7	49802710	49802840	49775332	49776131	49912033	49921950	ENSMUSG00000050830	Vwc2	11	11154162	11154292	11115810	11116606	11261368	11261759	1	0.961667	0.923667	0.989333	0.948
ENSG00000100568	VTI1B	14	67653436	67653498	67647084	67651481	67656415	67656589	ENSMUSG00000021124	Vti1b	12	79157847	79157909	79156016	79156571	79160408	79160582	0.972	1	1	0.998333	0.998
ENSG00000100568	VTI1B	14	67656415	67656589	67653436	67653498	67659730	67659791	ENSMUSG00000021124	Vti1b	12	79160408	79160582	79157847	79157909	79164947	79165139	1	1	1	0.998333	0.9995
ENSG00000100568	VTI1B	14	67662476	67662535	67659730	67659922	67674374	67674632	ENSMUSG00000021124	Vti1b	12	79166350	79166409	79164947	79165139	79172219	79172667	0.947	0.980333	0.972667	0.964333	0.9465
ENSG00000151532	VTI1A	10	112533529	112533550	112527086	112527164	112538245	112538301	ENSMUSG00000024983	Vti1a	19	55387188	55387209	55380941	55381019	55391783	55391868	0.832	0.713	0.813667	0.560333	0.6805
ENSG00000009844	VTA1	6	142166227	142166322	142147161	142147399	142169549	142169677	ENSMUSG00000019868	Vta1	10	14687613	14687708	14684880	14685008	14705349	14705459	0.992	0.997333	0.996667	0.996667	1
ENSG00000009844	VTA1	6	142189425	142189534	142170345	142170421	142198438	142198615	ENSMUSG00000019868	Vta1	10	14675933	14676042	14667931	14668108	14684063	14684139	1	0.994	0.998	0.995	0.994
ENSG00000132821	VSTM2L	20	37933538	37933589	37931634	37931804	37943980	37945350	ENSMUSG00000037843	Vstm2l	2	157937190	157937241	157935324	157935494	157943856	157944719	0.959333	0.994667	1	0.997667	0.9975
ENSG00000163032	VSNL1	2	17592069	17592236	17540695	17540918	17649409	17649560	ENSMUSG00000054459	Vsnl1	12	11386814	11386981	11332000	11332216	11436356	11436613	0.997333	1	0.998333	0.997333	0.9995
ENSG00000163032	VSNL1	2	17649409	17649625	17592069	17592236	17655196	17655528	ENSMUSG00000054459	Vsnl1	12	11332000	11332216	11325241	11326504	11386814	11386981	0.997	0.997333	0.999333	1	1
ENSG00000100749	VRK1	14	96877501	96877573	96876028	96876120	96881176	96881259	ENSMUSG00000021115	Vrk1	12	106071569	106071641	106070524	106070615	106075006	106075409	0.125333	0.0413333	0.099	0.110333	0.075
ENSG00000156931	VPS8	3	184843239	184843245	184839697	184839752	184849070	184849195	ENSMUSG00000033653	Vps8	16	21451355	21451361	21448348	21448403	21456228	21456353	0.694667	0.526333	0.826333	0.373333	0.639
ENSG00000141252	VPS53	17	661808	661895	655837	655953	697417	697484	ENSMUSG00000017288	Vps53	11	76138307	76138394	76136198	76136314	76163797	76163864	0.916333	0.997	0.993333	1	0.9995
ENSG00000119541	VPS4B	18	63407431	63407499	63403706	63403826	63410289	63410446	ENSMUSG00000009907	Vps4b	1	106786702	106786770	106782665	106782785	106789928	106789949	1	0.996	1	1	0.999
ENSG00000006715	VPS41	7	38830253	38830328	38821202	38821265	38862544	38862622	ENSMUSG00000041236	Vps41	13	18782646	18782721	18745261	18745339	18791586	18791649	0.990667	0.985	0.992667	0.992667	0.9885
ENSG00000006715	VPS41	7	38898090	38898129	38869145	38869253	38909153	38909174	ENSMUSG00000041236	Vps41	13	18723187	18723226	18717285	18717336	18739441	18739546	0.946	0.997	0.992	0.959667	0.9915
ENSG00000166887	VPS39	15	42189113	42189208	42187757	42187856	42191124	42191167	ENSMUSG00000027291	Vps39	2	120344124	120344219	120343192	120343291	120345617	120345660	0.991667	0.993	1	0.976333	0.9825
ENSG00000176428	VPS37D	7	73670019	73670102	73669418	73669590	73671013	73672110	ENSMUSG00000043614	Vps37d	5	135074393	135074476	135072899	135073983	135076457	135076629	0.982667	0.971667	0.96	0.962667	0.9925
ENSG00000103544	VPS35L	16	19601663	19601723	19591789	19591874	19608177	19608274	ENSMUSG00000030982	Vps35l	7	118766364	118766424	118760160	118760245	118773020	118773117	1	0.989	1	0.987333	0.997
ENSG00000069329	VPS35	16	46662982	46663162	46662242	46662482	46668929	46669052	ENSMUSG00000031696	Vps35	8	85264143	85264323	85263310	85263550	85270692	85270815	0.997333	0.999333	0.998667	0.998667	0.9985
ENSG00000184056	VPS33B	15	91001388	91001462	91000489	91000591	91002049	91002182	ENSMUSG00000030534	Vps33b	7	80288399	80288473	80287777	80287910	80289981	80290083	1	1	1	1	0.994
ENSG00000184056	VPS33B	15	91013803	91013871	91009800	91009846	91014383	91014433	ENSMUSG00000030534	Vps33b	7	80276397	80276465	80276045	80276095	80279971	80280017	1	0.997333	0.989667	1	1
ENSG00000139719	VPS33A	12	122238586	122238724	122235785	122235923	122239877	122239945	ENSMUSG00000029434	Vps33a	5	123535213	123535351	123533857	123533995	123536532	123536600	0.985667	0.993667	0.996	0.993	0.993
ENSG00000111237	VPS29	12	110492995	110493231	110491082	110492122	110496011	110496203	ENSMUSG00000029462	Vps29	5	122362035	122362271	122360012	122360204	122362804	122363211	0.97	0.995667	0.996667	0.991	0.998
ENSG00000111237	VPS29	12	110499534	110499546	110496011	110496203	110502048	110502099	ENSMUSG00000029462	Vps29	5	122356793	122356805	122354384	122354476	122360012	122360204	0.0663333	0.0726667	0.0256667	0.0853333	0.067
ENSG00000160948	VPS28	8	144424945	144425051	144424717	144424819	144425682	144425772	ENSMUSG00000115987	Vps28	15	76623388	76623494	76623170	76623272	76624085	76624175	0.998	1	1	0.996	0.9945
ENSG00000122958	VPS26A	10	69155811	69155887	69132897	69133047	69157006	69157163	ENSMUSG00000020078	Vps26a	10	62471059	62471135	62469900	62470057	62480557	62480707	0.860667	0.940333	0.958	0.935333	0.878
ENSG00000122958	VPS26A	10	69157006	69157163	69132897	69133047	69158046	69158180	ENSMUSG00000020078	Vps26a	10	62469900	62470057	62468289	62468454	62480557	62480707	1	0.996	1	0.980333	0.9925
ENSG00000048707	VPS13D	1	12338230	12338305	12335704	12335827	12341782	12341885	ENSMUSG00000020220	Vps13d	4	145103613	145103688	145099964	145100067	145105798	145105921	0.926667	0.874	0.946333	0.627	0.8805
ENSG00000154978	VOPP1	7	55521071	55521130	55497612	55497690	55572270	55572413	ENSMUSG00000037788	Vopp1	6	57789976	57790035	57774710	57774788	57824926	57825136	1	0.817667	0.721667	0.899667	0.8215
ENSG00000062716	VMP1	17	59773753	59773885	59764970	59765138	59808795	59808876	ENSMUSG00000018171	Vmp1	11	86635174	86635306	86611341	86611422	86643497	86643665	0.990667	0.995667	1	0.997333	0.9955
ENSG00000062716	VMP1	17	59808795	59808876	59773753	59773885	59811669	59811786	ENSMUSG00000018171	Vmp1	11	86611341	86611422	86607175	86607292	86635174	86635306	1	0.998	0.994333	0.997333	0.9975
ENSG00000062716	VMP1	17	59811669	59811786	59808795	59808876	59817711	59817773	ENSMUSG00000018171	Vmp1	11	86607175	86607292	86602007	86602069	86611341	86611422	1	0.976667	0.987333	1	0.9935
ENSG00000147852	VLDLR	9	2641376	2641499	2639858	2639981	2643159	2643531	ENSMUSG00000024924	Vldlr	19	27236239	27236362	27234789	27234912	27238052	27238424	0.779333	0.712	0.683667	0.915333	0.739
ENSG00000147852	VLDLR	9	2651414	2651498	2650369	2650516	2651873	2651954	ENSMUSG00000024924	Vldlr	19	27246592	27246676	27245534	27245681	27247009	27247090	0.222667	0.041	0.065	0.255333	0.197
ENSG00000196715	VKORC1L1	7	65948670	65948780	65873073	65873565	65954073	65959558	ENSMUSG00000066735	Vkorc1l1	5	129978518	129978628	129941969	129942365	129982140	129982241	0.949667	0.737667	0.665333	0.597333	0.8155
ENSG00000164944	VIRMA	8	94534838	94535007	94530962	94531085	94537102	94537151	ENSMUSG00000040720	Virma	4	11505441	11505610	11501308	11501357	11506953	11507076	0.960667	1	0.980333	0.987333	1
ENSG00000164944	VIRMA	8	94543826	94543942	94538259	94538346	94553384	94553469	ENSMUSG00000040720	Virma	4	11494763	11494879	11485957	11486105	11498739	11498826	0.959667	0.981667	0.960667	1	0.9775
ENSG00000136451	VEZF1	17	57981872	57981936	57980602	57980786	57982698	57982864	ENSMUSG00000018377	Vezf1	11	88074661	88074725	88073056	88073751	88076190	88076374	1	1	1	1
ENSG00000173511	VEGFB	11	64235812	64236009	64235457	64235500	64237186	64237222	ENSMUSG00000024962	Vegfb	19	6986289	6986486	6985804	6985840	6986773	6986816	0.964333	0.987333	0.988333	0.981	0.992
ENSG00000173511	VEGFB	11	64235812	64236009	64235457	64235500	64236253	64236327	ENSMUSG00000024962	Vegfb	19	6986289	6986486	6986020	6986094	6986773	6986816	0.934	0.988333	0.983333	0.994667	0.992
ENSG00000173511	VEGFB	11	64236253	64236327	64235812	64236009	64237186	64237222	ENSMUSG00000024962	Vegfb	19	6986020	6986094	6985804	6985840	6986289	6986486	0.972333	0.983333	0.997333	0.976333	0.9915
ENSG00000173511	VEGFB	11	64236253	64236327	64235457	64235500	64237186	64237222	ENSMUSG00000024962	Vegfb	19	6986020	6986094	6985804	6985840	6986773	6986816	0.974667	0.99	0.988	0.982333	0.9925
ENSG00000112715	VEGFA	6	43780731	43780803	43778888	43778918	43784540	43784562	ENSMUSG00000023951	Vegfa	17	46022276	46022348	46018857	46018879	46024064	46024094	0.106333	0.159333	0.271	0.0476667	0.1145
ENSG00000112715	VEGFA	6	43780731	43780803	43778888	43778918	43781955	43782087	ENSMUSG00000023951	Vegfa	17	46022276	46022348	46020990	46021122	46024064	46024094	0.0383333	0.0966667	0.109667	0.059	0.06
ENSG00000112715	VEGFA	6	43780731	43780785	43778888	43778918	43781955	43782087	ENSMUSG00000023951	Vegfa	17	46022294	46022348	46020990	46021122	46024064	46024094	0.0203333	0.0433333	0.06	0.0273333	0.026
ENSG00000112715	VEGFA	6	43781955	43782087	43778888	43778918	43784540	43784562	ENSMUSG00000023951	Vegfa	17	46020990	46021122	46016992	46018879	46024064	46024094	0.855	0.772667	0.844	0.660667	0.8125
ENSG00000038427	VCAN	5	83519348	83522309	83512102	83512396	83537006	83542268	ENSMUSG00000021614	Vcan	13	89702917	89705797	89688284	89693501	89712204	89712498	0.518	0.610667	0.511667	0.443667	0.718
ENSG00000038427	VCAN	5	83537006	83542268	83519348	83522309	83545536	83545650	ENSMUSG00000021614	Vcan	13	89688284	89693501	89685078	89685192	89702917	89705797	0.704	0.798	0.918	0.665667	0.362
ENSG00000160293	VAV2	9	133769416	133769503	133768441	133768596	133770377	133770501	ENSMUSG00000009621	Vav2	2	27268150	27268237	27267229	27267384	27268898	27269022	0.755333	0.931	0.982	0.729	0.893
ENSG00000160293	VAV2	9	133787245	133787260	133785775	133785885	133788353	133788486	ENSMUSG00000009621	Vav2	2	27284838	27284853	27283308	27283418	27285632	27285765	0.536667	0.861	0.96	0.549	0.8725
ENSG00000160293	VAV2	9	133810190	133810205	133809039	133809138	133812113	133812216	ENSMUSG00000009621	Vav2	2	27300429	27300444	27299373	27299472	27302007	27302110	0.573667	0.812333	0.944333	0.624	0.851
ENSG00000160293	VAV2	9	133939102	133939219	133861211	133861432	133992074	133992259	ENSMUSG00000009621	Vav2	2	27386489	27386606	27336679	27336738	27426275	27427033	0.984333	0.989333	1	0.990333	0.9885
ENSG00000204394	VARS1	6	31791609	31791737	31785568	31785733	31791870	31791971	ENSMUSG00000007029	Vars	17	35005474	35005602	35005249	35005350	35010505	35010670	1	0.914333	0.977667	0.993667	0.987
ENSG00000124164	VAPB	20	58418210	58418363	58389228	58389517	58440906	58441083	ENSMUSG00000054455	Vapb	2	173762116	173762269	173737510	173737750	173776111	173776288	0.989333	0.994333	0.975	0.994333	0.994
ENSG00000124164	VAPB	20	58434601	58434705	58418210	58418363	58438944	58439025	ENSMUSG00000054455	Vapb	2	173771520	173771624	173762116	173762269	173774393	173774474	0.957333	0.992667	0.971	0.993	0.987
ENSG00000124164	VAPB	20	58438944	58439025	58418210	58418363	58440906	58441083	ENSMUSG00000054455	Vapb	2	173774393	173774474	173762116	173762269	173776111	173776288	0.97	0.994667	0.982333	0.993333	0.9895
ENSG00000101558	VAPA	18	9944923	9945058	9936985	9937066	9950394	9950568	ENSMUSG00000024091	Vapa	17	65587043	65587166	65582579	65582753	65592290	65592371	0.0383333	0.00433333	0.00666667	0.00366667	0.0025
ENSG00000162738	VANGL2	1	160420410	160420547	160419001	160419609	160421051	160421187	ENSMUSG00000026556	Vangl2	1	172008506	172008643	172007910	172008046	172009440	172010048	0.968	0.977	0.954333	1	0.99
ENSG00000103043	VAC14	16	70744422	70744579	70731307	70731627	70762539	70762605	ENSMUSG00000010936	Vac14	8	110671025	110671182	110653611	110653677	110682491	110682624	0.995667	0.947	0.978333	0.988333	0.961
ENSG00000126756	UXT	X	47657182	47657290	47652080	47652144	47657571	47657639	ENSMUSG00000001134	Uxt	X	20959357	20959465	20952207	20952271	20959734	20959802	1	0.913	0.854667	0.935333	0.928
ENSG00000115652	UXS1	2	106145189	106145370	106129673	106129778	106158057	106158118	ENSMUSG00000057363	Uxs1	1	43790463	43790644	43780064	43780169	43797244	43797305	1	0.821	0.849333	0.953333	0.8895
ENSG00000198382	UVRAG	11	75861745	75861780	75851882	75852000	75879878	75880040	ENSMUSG00000035354	Uvrag	7	99109062	99109097	99099311	99099473	99118187	99118305	1	0.964667	0.953667	0.98	0.989
ENSG00000198382	UVRAG	11	75961443	75961549	75911953	75912039	75983386	75983513	ENSMUSG00000035354	Uvrag	7	99016568	99016674	99004579	99004706	99065799	99065882	1	0.980667	0.964	0.966667	0.96
ENSG00000198382	UVRAG	11	76012926	76013102	76008806	76008867	76016814	76016980	ENSMUSG00000035354	Uvrag	7	98984090	98984266	98979635	98979801	98988183	98988244	0.021	0.0126667	0.028	0	0.006
ENSG00000187555	USP7	16	8896998	8897099	8895641	8895741	8898359	8898437	ENSMUSG00000022710	Usp7	16	8693017	8693118	8692379	8692479	8693701	8693779	0.989333	0.997333	0.997333	1	1
ENSG00000187555	USP7	16	8929368	8929543	8923214	8923413	8930292	8930397	ENSMUSG00000022710	Usp7	16	8715744	8715919	8711993	8712192	8716514	8716619	0.0933333	0.150667	0.0963333	0.120333	0.1285
ENSG00000164663	USP49	6	41799829	41799938	41797644	41798929	41803805	41804010	ENSMUSG00000090115	Usp49	17	47678843	47678952	47674715	47674920	47679663	47679718	0.968333	0.922333	0.870333	0.973667	0.987
ENSG00000090686	USP48	1	21715388	21715457	21706743	21706868	21721035	21721163	ENSMUSG00000043411	Usp48	4	137628173	137628245	137625156	137625287	137633113	137633189	1	0.989333	0.977667	0.978667	0.9895
ENSG00000170242	USP47	11	11873799	11873859	11842065	11842224	11880176	11880380	ENSMUSG00000059263	Usp47	7	112046926	112046986	112023544	112023746	112053216	112053420	0.028	0.0113333	0.013	0.0203333	0.013
ENSG00000170242	USP47	11	11891967	11892106	11884466	11884580	11897596	11897693	ENSMUSG00000059263	Usp47	7	112056474	112056613	112054841	112054955	112058971	112059068	0.995	0.996333	0.994667	0.996667	0.9985
ENSG00000114316	USP4	3	49311513	49311654	49310619	49310737	49324701	49324763	ENSMUSG00000032612	Usp4	9	108365829	108365970	108362836	108362898	108366760	108366878	0.901333	0.996333	0.992667	0.911	0.9945
ENSG00000114316	USP4	3	49327685	49327816	49325718	49325845	49335468	49335596	ENSMUSG00000032612	Usp4	9	108356410	108356541	108350909	108351037	108360094	108360221	0.992	0.996667	0.991	0.997333	0.989
ENSG00000170185	USP38	4	143197822	143197924	143195715	143195845	143203407	143203566	ENSMUSG00000038250	Usp38	8	81001052	81001154	80995681	80995840	81005331	81005461	0.965	0.995	1	1	1
ENSG00000135913	USP37	2	218479649	218479715	218476839	218476981	218482069	218482234	ENSMUSG00000033364	Usp37	1	74459914	74459980	74456078	74456220	74461565	74461730	1	0.644667	0.782667	0.677667	0.7665
ENSG00000118369	USP35	11	78199594	78199724	78197935	78198068	78200132	78200234	ENSMUSG00000035713	Usp35	7	97322048	97322178	97321559	97321661	97324207	97324340	0.967333	0.962	0.952333	1	0.976
ENSG00000118369	USP35	11	78205841	78206035	78200649	78200808	78208856	78208963	ENSMUSG00000035713	Usp35	7	97314733	97314927	97313055	97313162	97319966	97320125	1	0.926333	0.933333	0.974333	1
ENSG00000118369	USP35	11	78207529	78207623	78205841	78206035	78208856	78208963	ENSMUSG00000035713	Usp35	7	97313498	97313592	97313055	97313162	97314733	97314927	1	0.971	0.966667	1	0.9825
ENSG00000115464	USP34	2	61203139	61203263	61192900	61192980	61204255	61204380	ENSMUSG00000056342	Usp34	11	23474265	23474389	23473169	23473294	23484101	23484181	1	0.998	0.994	0.988667	0.992
ENSG00000115464	USP34	2	61204255	61204380	61192900	61192980	61204496	61204601	ENSMUSG00000056342	Usp34	11	23473169	23473294	23472949	23473054	23484101	23484181	0.624	0.542	0.533667	0.474	0.4865
ENSG00000115464	USP34	2	61317653	61317767	61314874	61314974	61319172	61319327	ENSMUSG00000056342	Usp34	11	23382553	23382667	23381224	23381379	23384400	23384500	0.987333	0.992	1	0.983333	0.997
ENSG00000115464	USP34	2	61405707	61406128	61395182	61395233	61420745	61420833	ENSMUSG00000056342	Usp34	11	23333438	23333859	23320660	23320748	23343319	23343370	0.988667	0.970333	0.954667	0.941667	0.911
ENSG00000077254	USP33	1	77701368	77701471	77697862	77697931	77711746	77711855	ENSMUSG00000025437	Usp33	3	152389740	152389843	152384115	152384224	152391649	152391718	0.932333	0.978333	0.984333	0.997	0.974
ENSG00000170832	USP32	17	60301598	60301704	60294682	60294801	60345480	60345608	ENSMUSG00000000804	Usp32	11	85083788	85083894	85081130	85081249	85103898	85104026	1	1	1	1	1
ENSG00000103404	USP31	16	23082437	23082557	23078978	23080171	23084859	23084989	ENSMUSG00000063317	Usp31	7	121661345	121661465	121658781	121659113	121666803	121666815	1	0.928333	0.968	0.974333	0.97
ENSG00000140455	USP3	15	63532646	63532707	63504510	63504830	63553714	63553798	ENSMUSG00000032376	Usp3	9	66566842	66566903	66547871	66547955	66592783	66592958	0.901333	0.843667	0.757	0.899	0.8165
ENSG00000140455	USP3	15	63532646	63532707	63504510	63504830	63537024	63537056	ENSMUSG00000032376	Usp3	9	66566842	66566903	66562553	66562685	66592783	66592958	0.959333	1	0.985	1	0.984
ENSG00000140455	USP3	15	63537024	63537156	63532505	63532707	63553714	63553733	ENSMUSG00000032376	Usp3	9	66562553	66562685	66547866	66547955	66566842	66566903	0.956333	1	0.989333	1	0.9965
ENSG00000140455	USP3	15	63537024	63537156	63504592	63504830	63553714	63553733	ENSMUSG00000032376	Usp3	9	66562553	66562685	66547866	66547955	66592783	66592958	0.928667	0.941	0.822	0.893667	0.906
ENSG00000048028	USP28	11	113806488	113806584	113804867	113805046	113808297	113808437	ENSMUSG00000032267	Usp28	9	49033576	49033672	49032213	49032353	49035592	49035771	0.442	0.425	0.618333	0.397333	0.6195
ENSG00000048028	USP28	11	113831919	113831993	113830866	113830943	113833419	113833470	ENSMUSG00000032267	Usp28	9	49010242	49010316	49009095	49009233	49011262	49011342	0.946	0.959667	0.977	0.976333	0.98
ENSG00000155313	USP25	21	15799756	15799843	15791501	15791664	15805120	15805258	ENSMUSG00000022867	Usp25	16	77055153	77055240	77050397	77050560	77059162	77059300	1	0.986667	0.954667	0.906333	0.9695
ENSG00000156256	USP16	21	29040608	29040687	29039480	29039568	29042012	29042104	ENSMUSG00000025616	Usp16	16	87473106	87473185	87472080	87472168	87474581	87474673	1	0.823333	0.780333	0.858667	0.768
ENSG00000135655	USP15	12	62325871	62325933	62321460	62321609	62381489	62381663	ENSMUSG00000020124	Usp15	10	123163592	123163654	123132955	123133129	123168226	123168372	1	0.989333	1	1	0.9845
ENSG00000135655	USP15	12	62325871	62325933	62321460	62321609	62355330	62355475	ENSMUSG00000020124	Usp15	10	123163592	123163654	123146793	123146938	123168226	123168372	0.990667	0.984	0.993667	0.992333	0.98
ENSG00000135655	USP15	12	62349220	62349307	62325871	62325933	62355330	62355475	ENSMUSG00000020124	Usp15	10	123153040	123153127	123146793	123146938	123163592	123163654	0.343	0.280667	0.394667	0.261	0.52
ENSG00000135655	USP15	12	62355330	62355475	62325871	62325933	62381489	62381663	ENSMUSG00000020124	Usp15	10	123146793	123146938	123132955	123133129	123163592	123163654	0.989	0.999	1	1	0.9945
ENSG00000101557	USP14	18	178932	179037	166786	166819	180235	180339	ENSMUSG00000047879	Usp14	18	10017990	10018095	10016540	10016644	10022817	10022850	0.931333	0.524	0.459	0.693667	0.5245
ENSG00000101557	USP14	18	196636	196767	192841	192900	197615	197696	ENSMUSG00000047879	Usp14	18	10009951	10010082	10007766	10007847	10012212	10012271	1	0.995333	1	0.998	0.9975
ENSG00000058056	USP13	3	179752284	179752373	179745042	179745217	179754731	179754854	ENSMUSG00000056900	Usp13	3	32911572	32911661	32905289	32905464	32914098	32914221	1	0.928667	1	0.941333	0.9495
ENSG00000152484	USP12	13	27105730	27105944	27095600	27095830	27116515	27116596	ENSMUSG00000029640	Usp12	5	146763200	146763414	146754369	146754599	146768936	146769017	0.984333	0.966333	0.981	0.979333	0.9885
ENSG00000103194	USP10	16	84740308	84740369	84733137	84733503	84744632	84744780	ENSMUSG00000031826	Usp10	8	119936530	119936588	119931848	119931917	119941112	119942138	1	0.988667	0.995	1	0.9985
ENSG00000103194	USP10	16	84772540	84772685	84768192	84768358	84775159	84775225	ENSMUSG00000031826	Usp10	8	119954788	119954933	119953179	119953345	119956197	119956263	0.972333	0.997333	1	1	0.998
ENSG00000162607	USP1	1	62439798	62440037	62437048	62437400	62441487	62441580	ENSMUSG00000028560	Usp1	4	98926435	98926674	98923878	98924243	98928233	98928354	1	0.853667	0.794333	0.839	0.6825
ENSG00000105698	USF2	19	35269802	35270003	35269445	35269699	35270446	35270517	ENSMUSG00000058239	Usf2	7	30955799	30956000	30955289	30955440	30956148	30956239	0.828667	0.906	0.953	0.948667	0.9755
ENSG00000103005	USB1	16	58018971	58019055	58015112	58017439	58020140	58020542	ENSMUSG00000031792	Usb1	8	95345288	95345372	95343956	95344062	95346526	95347507	1	1	0.975333	0.989667	0.976
ENSG00000188690	UROS	10	125798064	125798145	125796102	125796188	125807412	125807465	ENSMUSG00000030979	Uros	7	133691085	133691166	133690507	133690593	133697668	133697743	0.887	0.933	0.987	0.960667	0.9145
ENSG00000126088	UROD	1	45013291	45013354	45013135	45013215	45013593	45013703	ENSMUSG00000028684	Urod	4	116993247	116993310	116992783	116993023	116993387	116993467	0.982	0.989333	0.979	0.98	0.985
ENSG00000126088	UROD	1	45013908	45014070	45013539	45013791	45014438	45014567	ENSMUSG00000028684	Urod	4	116992563	116992725	116991620	116991758	116992825	116993023	0.996333	0.978667	0.985333	1	0.977
ENSG00000105176	URI1	19	29971192	29971227	29942238	29942664	29985222	29985301	ENSMUSG00000030421	Uri1	7	37996686	37996721	37982869	37982948	38019109	38019165	0.758333	0.982333	0.987333	0.976667	0.966
ENSG00000101019	UQCC1	20	35384037	35384133	35381917	35382025	35394091	35394196	ENSMUSG00000005882	Uqcc1	2	155911740	155911836	155910356	155910464	155921634	155921727	0.97	1	0.984	0.992	1
ENSG00000125351	UPF3B	X	119840645	119840684	119838366	119838527	119841075	119841258	ENSMUSG00000036572	Upf3b	X	37099065	37099104	37096857	37097018	37099506	37099689	0.0536667	0.215333	0.038	0.210333	0.105
ENSG00000169062	UPF3A	13	114282020	114282127	114281600	114281846	114282836	114282943	ENSMUSG00000038398	Upf3a	8	13786146	13786253	13785614	13785884	13787364	13787471	0.973667	0.977	0.967667	0.982667	0.988
ENSG00000151461	UPF2	10	11952065	11952249	11948368	11948508	11955231	11955507	ENSMUSG00000043241	Upf2	2	6029361	6029545	6027212	6027488	6034111	6034251	0.977	0.972333	0.933667	0.989333	0.977
ENSG00000151461	UPF2	10	11979056	11979165	11967340	11967454	11997671	11997757	ENSMUSG00000043241	Upf2	2	6003544	6003653	5988386	5988472	6010314	6010428	0.952667	0.981	0.977667	0.958333	0.981
ENSG00000005007	UPF1	19	18856876	18857020	18856185	18856300	18857319	18857533	ENSMUSG00000058301	Upf1	8	70337488	70337632	70337016	70337230	70338205	70338320	0.994667	1	0.992667	0.994667	0.999
ENSG00000059145	UNKL	16	1385207	1385385	1371518	1371611	1390631	1390694	ENSMUSG00000015127	Unkl	17	25218577	25218755	25213046	25213106	25228582	25228666	1	0.959	0.974667	0.983333	0.972
ENSG00000144406	UNC80	2	209773093	209773142	209771831	209772164	209775888	209776045	ENSMUSG00000055567	Unc80	1	66469463	66469512	66468366	66468538	66471975	66472132	0.875	0.878667	0.963	0.952333	0.9855
ENSG00000144406	UNC80	2	209984855	209984912	209982178	209982317	209992165	209992247	ENSMUSG00000055567	Unc80	1	66685615	66685672	66683148	66683287	66692507	66692589	0.622333	0.594	0.858333	0.397333	0.911
ENSG00000133958	UNC79	14	93577841	93578063	93575057	93575198	93580148	93580376	ENSMUSG00000021198	Unc79	12	103074761	103074983	103072659	103072800	103078840	103079068	0.980333	0.975667	0.975333	0.982	0.977
ENSG00000133958	UNC79	14	93604895	93604961	93603238	93603418	93612796	93613083	ENSMUSG00000021198	Unc79	12	103096550	103096616	103094957	103095137	103104608	103104895	0.785667	0.428667	0.368333	0.235667	0.363
ENSG00000133958	UNC79	14	93634520	93634637	93630800	93630908	93637215	93637299	ENSMUSG00000021198	Unc79	12	103125608	103125725	103122335	103122443	103128228	103128312	0.649333	0.412	0.464	0.413	0.521
ENSG00000156687	UNC5D	8	35684581	35684749	35683546	35683727	35686544	35686709	ENSMUSG00000063626	Unc5d	8	28760724	28760892	28758957	28759122	28761698	28761879	0.470333	0.672667	0.592667	0.576667	0.7005
ENSG00000156687	UNC5D	8	35705928	35705961	35686544	35686709	35722209	35722356	ENSMUSG00000063626	Unc5d	8	28741479	28741512	28724220	28724406	28758957	28759122	0.755667	0.789667	0.898667	0.825	0.85
ENSG00000156687	UNC5D	8	35721454	35721469	35705928	35705961	35722209	35722395	ENSMUSG00000063626	Unc5d	8	28725147	28725162	28724220	28724406	28741479	28741512	0.147333	0.26	0.332333	0.265667	0.246
ENSG00000115446	UNC50	2	98616431	98616533	98616205	98616346	98618167	98618515	ENSMUSG00000026111	Unc50	1	37437376	37437478	37437161	37437301	37438681	37438984	0.974333	1	0.997	0.997	0.994
ENSG00000140553	UNC45A	15	90949653	90949720	90949315	90949443	90950153	90950267	ENSMUSG00000030533	Unc45a	7	80328452	80328519	80327917	80328031	80328692	80328820	0.992	0.981	0.995333	1	0.995
ENSG00000198722	UNC13B	9	35258992	35259050	35243290	35243364	35295695	35295930	ENSMUSG00000028456	Unc13b	4	43115102	43115160	43101800	43101874	43165743	43165978	1	0.972667	1	1	0.9835
ENSG00000198722	UNC13B	9	35291068	35291104	35258992	35259050	35295695	35295930	ENSMUSG00000028456	Unc13b	4	43161442	43161478	43115102	43115160	43165743	43165978	0.013	0.285333	0.574667	0.331667	0.465
ENSG00000198722	UNC13B	9	35364544	35364567	35313898	35313989	35366946	35366993	ENSMUSG00000028456	Unc13b	4	43227924	43227947	43182768	43182859	43230117	43230164	0.0453333	0.502667	0.612333	0.0463333	0.548
ENSG00000198722	UNC13B	9	35371933	35371939	35370317	35370396	35375126	35375201	ENSMUSG00000028456	Unc13b	4	43233903	43233909	43232529	43232608	43234665	43234740	0.283	0.563333	0.663333	0.362667	0.7425
ENSG00000198722	UNC13B	9	35401950	35402007	35400295	35400443	35403166	35403259	ENSMUSG00000028456	Unc13b	4	43260992	43261049	43259461	43259609	43261681	43261774	0.657	0.595	0.935667	0.607667	0.801
ENSG00000130477	UNC13A	19	17616407	17616464	17611762	17611855	17617701	17617849	ENSMUSG00000034799	Unc13a	8	71633438	71633495	71630953	71631046	71634516	71634664	0.0676667	0.0473333	0.055	0.417	0.012
ENSG00000130477	UNC13A	19	17676011	17676041	17674656	17674756	17688177	17688199	ENSMUSG00000034799	Unc13a	8	71666640	71666670	71665978	71666078	71671625	71671736	1	0.988333	1	1	0.9925
ENSG00000109103	UNC119	17	28547998	28548101	28546707	28547849	28548591	28548656	ENSMUSG00000002058	Unc119	11	78347796	78347899	78347217	78347331	78348086	78348259	0.995333	0.961667	0.979333	0.968333	0.971
ENSG00000114491	UMPS	3	124735092	124735246	124730451	124730627	124737567	124738239	ENSMUSG00000022814	Umps	16	33963771	33963925	33961568	33962240	33966825	33967038	0.904	0.910667	0.898667	0.938333	0.8645
ENSG00000219545	UMAD1	7	7801669	7801743	7673308	7673453	7877280	7877443	ENSMUSG00000107705	Gm45062	6	8373905	8373967	8270472	8270581	8426970	8427185	1	0.932	0.96	0.972667	0.9455
ENSG00000083290	ULK2	17	19781888	19782067	19780985	19781104	19783696	19783905	ENSMUSG00000004798	Ulk2	11	61783536	61783715	61782005	61782124	61787428	61787637	0.992667	0.999333	1	0.997333	0.9995
ENSG00000147854	UHRF2	9	6420911	6421142	6413150	6413643	6433913	6434025	ENSMUSG00000024817	Uhrf2	19	30039063	30039297	30030512	30030931	30056234	30056494	1	0.993	0.99	1	0.9885
ENSG00000147854	UHRF2	9	6433913	6434173	6413150	6413643	6460572	6460581	ENSMUSG00000024817	Uhrf2	19	30056234	30056494	30030512	30030931	30071242	30071461	0.966667	0.946	0.907	0.932	0.936
ENSG00000147854	UHRF2	9	6433913	6434173	6420911	6421142	6460572	6460581	ENSMUSG00000024817	Uhrf2	19	30056234	30056494	30039063	30039297	30071242	30071461	0.734	0.833333	0.936333	0.956333	0.834
ENSG00000111647	UHRF1BP1L	12	100084475	100084658	100083015	100083134	100086274	100086358	ENSMUSG00000019951	Uhrf1bp1l	10	89790550	89790733	89789297	89789381	89791362	89791481	0.903	0.985333	1	1	1
ENSG00000111647	UHRF1BP1L	12	100128579	100128725	100108385	100108548	100142591	100142824	ENSMUSG00000019951	Uhrf1bp1l	10	89755420	89755554	89745116	89745288	89772586	89772749	0.252667	0.108	0.125	0.192667	0.122
ENSG00000152332	UHMK1	1	162503753	162503848	162499954	162501104	162512499	162512576	ENSMUSG00000026667	Uhmk1	1	170208654	170208749	170207345	170207422	170211030	170211222	1	1	1	0.994	0.9995
ENSG00000136731	UGGT1	2	128156391	128156415	128155488	128155587	128157251	128157346	ENSMUSG00000037470	Uggt1	1	36176775	36176799	36176232	36176327	36177517	36177616	0.969	0.989333	1	0.921667	0.998
ENSG00000148154	UGCG	9	111931270	111931357	111929499	111929678	111932169	111932359	ENSMUSG00000028381	Ugcg	4	59218494	59218581	59217035	59217214	59219488	59219678	1	0.972667	0.983667	0.967667	0.98
ENSG00000109775	UFSP2	4	185415709	185415867	185415154	185415347	185418440	185418507	ENSMUSG00000031634	Ufsp2	8	45983522	45983680	45980314	45980639	45984040	45984233	0.963333	0.979	0.959667	0.962667	0.98
ENSG00000198276	UCKL1	20	63940593	63940716	63940377	63940485	63940793	63940856	ENSMUSG00000089917	Uckl1	2	181569908	181570031	181569695	181569803	181570132	181570180	0.997	0.991	0.973333	0.981
ENSG00000198276	UCKL1	20	63943652	63943669	63941109	63941208	63944396	63944458	ENSMUSG00000089917	Uckl1	2	181572469	181572486	181570499	181570598	181573073	181573135	1	0.921667	0.967333	0.929333	0.8805
ENSG00000143179	UCK2	1	165903181	165903279	165895584	165896332	165905920	165905969	ENSMUSG00000026558	Uck2	1	167229892	167229990	167227731	167227780	167234691	167234834	0.982667	0.995667	0.996	0.990333	0.9985
ENSG00000118939	UCHL3	13	75589937	75590129	75569459	75569507	75594914	75594990	ENSMUSG00000022111	Uchl3	14	101685570	101685762	101668528	101668576	101690571	101690647	0.00433333	0.0103333	0.0136667	0.0193333	0.049
ENSG00000163960	UBXN7	3	196393553	196393619	196391812	196391925	196402951	196403019	ENSMUSG00000053774	Ubxn7	16	32367343	32367409	32360007	32360075	32369314	32369427	0.988	0.874333	0.857	0.908333	0.8855
ENSG00000108312	UBTF	17	44212343	44212454	44211872	44212006	44212818	44212939	ENSMUSG00000020923	Ubtf	11	102310925	102311036	102310442	102310576	102311379	102311500	0.477	0.535	0.509	0.448	0.401
ENSG00000108312	UBTF	17	44213217	44213282	44212818	44212939	44215653	44215809	ENSMUSG00000020923	Ubtf	11	102311753	102311818	102311379	102311500	102313897	102314053	1	1	1	1	1
ENSG00000168246	UBTD2	5	172234121	172234358	172209645	172212227	172283595	172283764	ENSMUSG00000044949	Ubtd2	11	32499224	32499461	32455369	32455546	32516089	32516687	1	0.994	0.992333	0.992	0.984
ENSG00000104517	UBR5	8	102264473	102264558	102261914	102262070	102265099	102265275	ENSMUSG00000037487	Ubr5	15	37975586	37975671	37973302	37973458	37976059	37976235	0.980667	0.957333	0.959667	0.967667	0.964
ENSG00000127481	UBR4	1	19140787	19140892	19139082	19139220	19141346	19141524	ENSMUSG00000066036	Ubr4	4	139441191	139441296	139440644	139440822	139442685	139442823	0.84	0.867667	0.705333	0.629	0.521
ENSG00000127481	UBR4	1	19146022	19146106	19145792	19145933	19146825	19147000	ENSMUSG00000066036	Ubr4	4	139435948	139436032	139435009	139435184	139436121	139436259	0.0843333	0.174	0.253333	0.232333	0.2445
ENSG00000127481	UBR4	1	19149762	19149795	19148562	19148626	19150576	19150793	ENSMUSG00000066036	Ubr4	4	139432481	139432514	139431544	139431761	139433619	139433683	0.277667	0.508667	0.764333	0.523667	0.756
ENSG00000144357	UBR3	2	169932911	169933008	169928726	169928868	169942492	169942634	ENSMUSG00000044308	Ubr3	2	69959566	69959663	69955964	69956106	69965373	69965515	1	0.996667	0.995667	0.995	0.9915
ENSG00000144357	UBR3	2	170013840	170013972	170008839	170008940	170015280	170015366	ENSMUSG00000044308	Ubr3	2	69999084	69999218	69993711	69993812	70000457	70000543	0.0263333	0.0253333	0.0296667	0.0483333	0.034
ENSG00000159459	UBR1	15	42958012	42958090	42952277	42952448	42960644	42960701	ENSMUSG00000027272	Ubr1	2	120868225	120868303	120866389	120866560	120870988	120871045	0.988	0.994333	0.991667	0.989667	1
ENSG00000159459	UBR1	15	42960644	42960701	42958012	42958090	42963934	42964043	ENSMUSG00000027272	Ubr1	2	120870988	120871045	120868225	120868303	120873123	120873232	1	0.993	1	1
ENSG00000159459	UBR1	15	43027775	43027828	43026560	43026663	43029943	43030068	ENSMUSG00000027272	Ubr1	2	120917820	120917873	120916423	120916526	120921377	120921502	1	0.993	1	1	0.996
ENSG00000135018	UBQLN1	9	83666349	83666433	83665029	83665145	83669184	83669327	ENSMUSG00000005312	Ubqln1	13	58180821	58180905	58179552	58179668	58183181	58183324	0.798667	0.563	0.633	0.496	0.589
ENSG00000153560	UBP1	3	33408689	33408797	33402800	33402904	33409235	33409346	ENSMUSG00000009741	Ubp1	9	113959375	113959483	113958828	113958939	113964551	113964655	0.73	0.613333	0.683667	0.556	0.6975
ENSG00000118900	UBN1	16	4877384	4877474	4876870	4877111	4880082	4880445	ENSMUSG00000039473	Ubn1	16	5081893	5081983	5081417	5081661	5084055	5086285	0.926	0.133667	0.182667	0.637667	0.269
ENSG00000102178	UBL4A	X	154486227	154486333	154485770	154485979	154486536	154486586	ENSMUSG00000015290	Ubl4a	X	74368152	74368258	74367700	74367909	74368415	74368466	0.990667	0.915667	0.765333	0.911667	0.8955
ENSG00000103353	UBFD1	16	23562205	23562271	23559467	23559676	23562624	23562730	ENSMUSG00000030870	Ubfd1	7	122071701	122071767	122067663	122068989	122071909	122072015	1	1	1	0.991333	0.9995
ENSG00000130939	UBE4B	1	10072027	10072214	10032831	10033694	10095460	10095596	ENSMUSG00000028960	Ube4b	4	149398598	149398785	149387080	149387216	149425881	149425905	0.980333	0.996	1	1	0.994
ENSG00000151148	UBE3B	12	109491044	109491127	109489918	109490004	109497817	109497923	ENSMUSG00000029577	Ube3b	5	114393076	114393159	114392097	114392183	114398407	114398513	0.990333	0.974667	1	0.992333	0.9925
ENSG00000114062	UBE3A	15	25411907	25411971	25409087	25409207	25438488	25438524	ENSMUSG00000025326	Ube3a	7	59240966	59241033	59228801	59229271	59243349	59243469	0.969333	0.860667	0.784333	0.897333	0.4935
ENSG00000159202	UBE2Z	17	48912833	48913021	48910347	48910880	48916075	48916123	ENSMUSG00000014349	Ube2z	11	96060936	96061124	96058315	96058427	96062994	96063067	0.976	0.998333	0.998	0.996667	0.995
ENSG00000244687	UBE2V1	20	50084128	50084254	50081123	50082914	50096671	50096820	ENSMUSG00000089739	Gm20431	2	167610303	167610429	167607849	167609247	167617828	167617977	0.988	0.971	0.952333	0.976333	0.966
ENSG00000244687	UBE2V1	20	50096671	50096820	50083877	50084254	50113106	50113125	ENSMUSG00000078923	Ube2v1	2	167617828	167617977	167610303	167610429	167631939	167631972	0.887	0.997667	1	1	1
ENSG00000108106	UBE2S	19	55404287	55404478	55399744	55401762	55406814	55406962	ENSMUSG00000060860	Ube2s	7	4810421	4810612	4808013	4808484	4811408	4811556	1	0.998	0.998667	0.999	0.9995
ENSG00000107341	UBE2R2	9	33886880	33886967	33817159	33817934	33900173	33900271	ENSMUSG00000036241	Ube2r2	4	41174040	41174127	41135742	41136246	41183244	41183342	0.991	0.995333	0.994333	1	0.999
ENSG00000140367	UBE2Q2	15	75859877	75859982	75854385	75854487	75868950	75869010	ENSMUSG00000032307	Ube2q2	9	55168202	55168307	55162967	55163069	55176190	55176247	0.619333	0.752667	0.737667	0.784	0.8405
ENSG00000140367	UBE2Q2	15	75879097	75879188	75877960	75878021	75883365	75883424	ENSMUSG00000032307	Ube2q2	9	55185669	55185760	55184903	55184964	55191841	55191900	0.983	1	1	1	0.9975
ENSG00000160714	UBE2Q1	1	154550937	154551004	154548576	154550469	154551396	154551492	ENSMUSG00000042572	Ube2q1	3	89781770	89781837	89781367	89781463	89782256	89782744	0.996	0.998667	1	1	0.9995
ENSG00000078140	UBE2K	4	39737419	39737513	39698108	39698390	39745751	39745810	ENSMUSG00000029203	Ube2k	5	65565988	65566082	65537232	65537546	65571531	65571590	0.974667	0.972333	0.967333	0.984667	0.956
ENSG00000078140	UBE2K	4	39737419	39737513	39698108	39698390	39755656	39755739	ENSMUSG00000029203	Ube2k	5	65565988	65566082	65537232	65537546	65581385	65581468	0.961667	0.97	0.978333	1	0.982
ENSG00000078140	UBE2K	4	39745751	39745810	39698138	39698390	39755656	39755739	ENSMUSG00000029203	Ube2k	5	65571531	65571590	65537290	65537546	65581385	65581468	0.972	0.982333	0.981	1	0.967
ENSG00000078140	UBE2K	4	39745751	39745810	39737419	39737513	39755656	39755739	ENSMUSG00000029203	Ube2k	5	65571531	65571590	65565988	65566082	65581385	65581468	0.996	0.996333	0.999	1	0.999
ENSG00000078140	UBE2K	4	39755656	39755739	39698162	39698390	39774833	39774933	ENSMUSG00000029203	Ube2k	5	65581385	65581468	65537290	65537546	65591875	65591975	0.977667	1	0.995333	0.993667	0.9925
ENSG00000078140	UBE2K	4	39755656	39755739	39745751	39745810	39774833	39774933	ENSMUSG00000029203	Ube2k	5	65581385	65581468	65571531	65571590	65591875	65591975	0.995333	0.993333	0.999	0.998333	0.9985
ENSG00000198833	UBE2J1	6	89333085	89333205	89326624	89329957	89335301	89335431	ENSMUSG00000028277	Ube2j1	4	33045079	33045199	33043856	33043986	33049681	33052363	0.997	0.604333	0.505333	0.607333	0.697
ENSG00000186591	UBE2H	7	129857510	129857563	129839206	129839335	129858901	129858941	ENSMUSG00000039159	Ube2h	6	30241371	30241424	30221667	30221796	30242537	30242577	1	1	1	1	0.9985
ENSG00000186591	UBE2H	7	129857510	129857563	129839206	129839335	129879567	129879642	ENSMUSG00000039159	Ube2h	6	30241371	30241424	30221667	30221796	30260928	30261003	0.902667	0.779667	0.759	0.797333	0.7455
ENSG00000186591	UBE2H	7	129858901	129858941	129839206	129839335	129879567	129879642	ENSMUSG00000039159	Ube2h	6	30242537	30242577	30221667	30221796	30260928	30261003	0.885333	0.771667	0.78	0.748	0.686
ENSG00000186591	UBE2H	7	129858901	129858941	129856972	129857563	129879567	129879642	ENSMUSG00000039159	Ube2h	6	30242537	30242577	30241371	30241424	30260928	30261003	1	0.997333	0.992667	1	0.997
ENSG00000132388	UBE2G1	17	4296716	4296814	4289229	4289408	4307020	4307123	ENSMUSG00000020794	Ube2g1	11	72672959	72673057	72663070	72663173	72677704	72677883	0.948333	1	1	1	0.998
ENSG00000132388	UBE2G1	17	4307020	4307123	4296716	4296814	4366270	4366482	ENSMUSG00000020794	Ube2g1	11	72663070	72663173	72607282	72607635	72672959	72673057	0.995667	0.990333	0.988333	1	0.9905
ENSG00000132388	UBE2G1	17	4331773	4331888	4307020	4307123	4366270	4366628	ENSMUSG00000020794	Ube2g1	11	72645536	72645652	72607282	72607635	72663070	72663173	0.077	0.112667	0.131333	0.161	0.175
ENSG00000184182	UBE2F	2	237973091	237973225	237966826	237967132	237987962	237987992	ENSMUSG00000034343	Ube2f	1	91254259	91254393	91250318	91250437	91262266	91262296	0.984667	0.977	0.984333	0.972333	0.988
ENSG00000184182	UBE2F	2	237987962	237987992	237973091	237973225	237994743	237994809	ENSMUSG00000034343	Ube2f	1	91262266	91262296	91254214	91254393	91265217	91265237	1	0.994	1	0.971	0.9975
ENSG00000184182	UBE2F	2	238035877	238035940	238032221	238032254	238041287	238041293	ENSMUSG00000034343	Ube2f	1	91283946	91284009	91279504	91279537	91285304	91285391	0.992	1	0.993	1	0.9935
ENSG00000170035	UBE2E3	2	181057692	181057825	180984005	180984093	181060664	181060810	ENSMUSG00000027011	Ube2e3	2	78913673	78913806	78872421	78872472	78918686	78918834	1	0.992333	0.994667	0.999	0.992
ENSG00000182247	UBE2E2	3	23499607	23499740	23217261	23217312	23532553	23532615	ENSMUSG00000058317	Ube2e2	14	18630298	18630431	18586850	18586998	18871493	18871544	0.975667	0.969667	0.949333	0.958333	0.9495
ENSG00000078967	UBE2D4	7	43942953	43943031	43938430	43938494	43948631	43948737	ENSMUSG00000083844	Ube2d-ps	11	5769166	5769243	5765508	5765571	5780205	5780311	0.858667	0.102333	0.0876667	0.220667	0.035
ENSG00000131508	UBE2D2	5	139614696	139614774	139614585	139614617	139614860	139614966	ENSMUSG00000117841	Gm50371	18	35799951	35800029	35799841	35799872	35800109	35800215	1	0.997667	0.998333	0.998667	0.9995
ENSG00000072401	UBE2D1	10	58363608	58363686	58361494	58361526	58367922	58368016	ENSMUSG00000019927	Ube2d1	10	71259741	71259819	71256614	71256708	71262083	71262115	1	1	1	0.995
ENSG00000072401	UBE2D1	10	58363608	58363686	58361494	58361526	58364770	58364876	ENSMUSG00000019927	Ube2d1	10	71259741	71259819	71258200	71258306	71262083	71262115	1	0.991667	1	0.995333	0.9935
ENSG00000072401	UBE2D1	10	58364770	58364876	58363608	58363686	58367922	58368016	ENSMUSG00000019927	Ube2d1	10	71258200	71258306	71256614	71256708	71259741	71259819	1	0.975333	0.987333	0.978667	0.98
ENSG00000072401	UBE2D1	10	58364770	58364876	58361494	58361526	58367922	58368016	ENSMUSG00000019927	Ube2d1	10	71258200	71258306	71256614	71256708	71262083	71262115	1	1	1	0.994333
ENSG00000119048	UBE2B	5	134376668	134376694	134374382	134374463	134388324	134388413	ENSMUSG00000020390	Ube2b	11	51995373	51995399	51988611	51988700	51997817	51997898	0.95	0.953667	0.998333	0.992667	0.944
ENSG00000119048	UBE2B	5	134376668	134376694	134374382	134374463	134380718	134380808	ENSMUSG00000020390	Ube2b	11	51995373	51995399	51991393	51991483	51997817	51997898	0.997333	1	1	0.998333	1
ENSG00000119048	UBE2B	5	134380718	134380808	134376668	134376694	134388324	134388413	ENSMUSG00000020390	Ube2b	11	51991393	51991483	51988611	51988700	51995373	51995399	0.986667	0.991333	0.998	0.986	0.9855
ENSG00000119048	UBE2B	5	134380718	134380808	134374382	134374463	134388324	134388413	ENSMUSG00000020390	Ube2b	11	51991393	51991483	51988611	51988700	51997817	51997898	0.955	0.975667	0.998333	0.994667	0.97
ENSG00000143569	UBAP2L	1	154269361	154269412	154268756	154268954	154270880	154271173	ENSMUSG00000042520	Ubap2l	3	90001817	90001868	90000139	90000253	90002278	90002476	0.544667	0.237667	0.349667	0.335667	0.447
ENSG00000143569	UBAP2L	1	154269361	154269412	154268756	154268954	154270199	154270564	ENSMUSG00000042520	Ubap2l	3	90001817	90001868	90000812	90000991	90002278	90002476	0.115	0.135667	0.105667	0.0836667	0.1535
ENSG00000137073	UBAP2	9	33953284	33953474	33948373	33948587	33956078	33956146	ENSMUSG00000028433	Ubap2	4	41211704	41211894	41209352	41209569	41216565	41216633	0.990667	0.987667	0.990667	0.996333	0.99
ENSG00000137073	UBAP2	9	33953284	33953474	33948373	33948587	33960825	33960878	ENSMUSG00000028433	Ubap2	4	41211704	41211894	41209352	41209569	41218310	41218363	0.974333	0.986333	0.992333	0.987333	1
ENSG00000137073	UBAP2	9	33956078	33956146	33948373	33948587	33960825	33960878	ENSMUSG00000028433	Ubap2	4	41216565	41216633	41209352	41209569	41218310	41218363	0.972	0.989	0.992667	0.989667	1
ENSG00000137073	UBAP2	9	33956078	33956146	33953284	33953474	33960825	33960878	ENSMUSG00000028433	Ubap2	4	41216565	41216633	41211704	41211894	41218310	41218363	0.943333	1	1	1	0.9995
ENSG00000137073	UBAP2	9	34011626	34011664	33996477	33998864	34017049	34017189	ENSMUSG00000028433	Ubap2	4	41245455	41245492	41235516	41235594	41251534	41251619	0.582333	0.0693333	0.131667	0.0833333	0.0995
ENSG00000137073	UBAP2	9	34017049	34017189	33994480	33998864	34048824	34048872	ENSMUSG00000028433	Ubap2	4	41251534	41251671	41235516	41235594	41275039	41275135	0.974333	0.991	0.977333	0.986333	0.9905
ENSG00000165006	UBAP1	9	34220907	34220948	34179037	34179240	34241184	34242108	ENSMUSG00000028437	Ubap1	4	41366889	41366930	41348995	41349231	41378946	41379870	0.986333	1	1	1	0.9895
ENSG00000165006	UBAP1	9	34234215	34234340	34220907	34220948	34241184	34242108	ENSMUSG00000028437	Ubap1	4	41371724	41371849	41366889	41366930	41378946	41379416	0.975	0.998	1	0.987333	0.9965
ENSG00000165006	UBAP1	9	34241184	34242108	34234215	34234340	34249778	34249961	ENSMUSG00000028437	Ubap1	4	41378946	41379870	41371724	41371849	41387174	41387357	0.99	0.932	0.904333	0.898667	0.941
ENSG00000134882	UBAC2	13	99314096	99314220	99244514	99244624	99318021	99318069	ENSMUSG00000041765	Ubac2	14	121973608	121973732	121908210	121908320	121983267	121983315	0.974667	0.961667	0.977333	0.970333	0.981
ENSG00000134882	UBAC2	13	99314096	99314220	99244514	99244624	99340319	99340565	ENSMUSG00000041765	Ubac2	14	121973608	121973732	121908210	121908320	121994224	121994308	0.935333	0.943	0.952333	0.969667	0.9575
ENSG00000134882	UBAC2	13	99318021	99318069	99244514	99244624	99340319	99340565	ENSMUSG00000041765	Ubac2	14	121983267	121983315	121908210	121908320	121994224	121994308	0.912333	0.916	0.948333	0.964333	0.9095
ENSG00000134882	UBAC2	13	99318021	99318069	99314096	99314220	99340319	99340565	ENSMUSG00000041765	Ubac2	14	121983267	121983315	121973608	121973732	121994224	121994308	0.980333	0.939667	0.938667	0.912	0.903
ENSG00000130560	UBAC1	9	135953679	135953753	135947515	135947905	135955294	135955415	ENSMUSG00000036352	Ubac1	2	26014891	26014965	26010521	26010629	26016295	26016312	0.996	0.990333	0.981333	0.994667	0.9885
ENSG00000130560	UBAC1	9	135955294	135955415	135947515	135947905	135961024	135961212	ENSMUSG00000036352	Ubac1	2	26016295	26016416	26010521	26010629	26021396	26021566	1	0.991333	0.994333	0.980667	0.992
ENSG00000144744	UBA3	3	69075429	69075510	69071092	69071617	69077797	69077918	ENSMUSG00000030061	Uba3	6	97201916	97201997	97199238	97199321	97203473	97203594	0.924667	0.992	0.992	0.996	0.9955
ENSG00000117143	UAP1	1	162576776	162576981	162566011	162566348	162579427	162579603	ENSMUSG00000026670	Uap1	1	170161366	170161571	170158750	170158926	170166625	170166948	1	0.975	0.988333	0.970333	0.9845
ENSG00000117143	UAP1	1	162592731	162592782	162590322	162590511	162597791	162597858	ENSMUSG00000026670	Uap1	1	170147995	170148046	170143396	170143463	170149270	170149459	0.0173333	0.0923333	0.121333	0.257667	0.033
ENSG00000163714	U2SURP	3	143023974	143024018	143022852	143023064	143027148	143027253	ENSMUSG00000032407	U2surp	9	95488745	95488789	95485560	95485665	95489699	95489911	0.940333	0.972667	0.973667	0.973	0.977
ENSG00000063244	U2AF2	19	55660176	55660221	55659209	55659345	55660515	55660619	ENSMUSG00000030435	U2af2	7	5067209	5067254	5066402	5066538	5067543	5067647	0.995	0.978	0.998667	0.971	0.9975
ENSG00000063244	U2AF2	19	55661770	55661834	55661037	55661189	55662501	55662618	ENSMUSG00000030435	U2af2	7	5068732	5068796	5068031	5068183	5069443	5069560	0.057	0.0186667	0.0296667	0.0203333	0.02
ENSG00000156521	TYSND1	10	70143841	70143972	70137980	70140141	70145420	70146700	ENSMUSG00000020087	Tysnd1	10	61698297	61698428	61695513	61696742	61702033	61702147	0.911333	0.967667	1	1	0.997
ENSG00000092445	TYRO3	15	41573001	41573111	41572442	41572564	41573307	41573377	ENSMUSG00000027298	Tyro3	2	119812544	119812654	119812059	119812181	119812802	119812962	1	1	1	1	0.997
ENSG00000105397	TYK2	19	10361510	10361598	10359174	10359302	10361769	10361905	ENSMUSG00000032175	Tyk2	9	21115191	21115279	21114192	21114320	21115371	21115548	1	0.530333	0.799333	0.884	0.7225
ENSG00000087301	TXNDC16	14	52455323	52455462	52440563	52440724	52457089	52457174	ENSMUSG00000021830	Txndc16	14	45144941	45145080	45141972	45142133	45147828	45147913	0.978	0.990667	1	1	0.992
ENSG00000153066	TXNDC11	16	11700451	11700564	11698124	11698325	11721576	11721670	ENSMUSG00000022498	Txndc11	16	11093815	11093928	11091585	11091786	11104565	11104659	0.424333	0.81	0.806333	0.719333	0.7695
ENSG00000153066	TXNDC11	16	11721576	11721670	11698133	11698325	11730644	11730774	ENSMUSG00000022498	Txndc11	16	11104565	11104659	11091585	11091786	11116794	11116924	1	0.983333	1	0.983	0.989
ENSG00000153066	TXNDC11	16	11730644	11730774	11721576	11721670	11733981	11734079	ENSMUSG00000022498	Txndc11	16	11116794	11116924	11104565	11104659	11122669	11122767	0.656333	0.98	0.962333	0.937	0.9745
ENSG00000084652	TXLNA	1	32184524	32184616	32181241	32181577	32187953	32188124	ENSMUSG00000053841	Txlna	4	129637095	129637187	129634374	129634545	129639228	129639567	0.977333	0.995	0.993	0.990667	0.9935
ENSG00000105849	TWISTNB	7	19704778	19704920	19700071	19700280	19708762	19709037	ENSMUSG00000020561	Twistnb	12	33433504	33433646	33429634	33429908	33436935	33436983	1	0.988	0.946667	0.881	0.9755
ENSG00000151239	TWF1	12	43804494	43804572	43802285	43802464	43806220	43806249	ENSMUSG00000022451	Twf1	15	94588227	94588305	94586357	94586536	94589751	94589879	1	0.993333	0.994667	1	0.988
ENSG00000166676	TVP23A	16	10774951	10775096	10774038	10774128	10818102	10818182	ENSMUSG00000050908	Tvp23a	16	10428658	10428803	10427382	10427472	10446929	10447009	0.802333	0.917333	0.915667	0.950333	0.913
ENSG00000083223	TUT7	9	86318957	86319058	86317218	86317276	86319583	86319644	ENSMUSG00000035248	Tut7	13	59796819	59796920	59794446	59794504	59797669	59797756	0.978333	0.994667	1	0.989667	0.98
ENSG00000083223	TUT7	9	86341001	86341053	86340035	86340105	86343074	86343123	ENSMUSG00000035248	Tut7	13	59811514	59811566	59810570	59810640	59814865	59814954	1	0.997667	0.983333	0.989333	0.997
ENSG00000104723	TUSC3	8	15623079	15623249	15540222	15540568	15650696	15650814	ENSMUSG00000039530	Tusc3	8	39046514	39046684	39005844	39006200	39063190	39063308	0.994	1	0.999333	1	1
ENSG00000104723	TUSC3	8	15650696	15650814	15623079	15623249	15659506	15659647	ENSMUSG00000039530	Tusc3	8	39063190	39063308	39046514	39046684	39067621	39067762	0.998	0.992333	0.994333	0.997667	0.999
ENSG00000104723	TUSC3	8	15662155	15662296	15659506	15659647	15673746	15673836	ENSMUSG00000039530	Tusc3	8	39071375	39071516	39067621	39067762	39096924	39097014	0.999	0.999	0.999333	0.999333	0.938
ENSG00000130338	TULP4	6	158461562	158461729	158452133	158452268	158479750	158479975	ENSMUSG00000034377	Tulp4	17	6206890	6207057	6201699	6201834	6213383	6213608	1	0.994	0.996333	1	0.996
ENSG00000178952	TUFM	16	28845313	28845480	28844950	28845055	28845911	28846106	ENSMUSG00000073838	Tufm	7	126488259	126488426	126487587	126487782	126488649	126488754	0.981333	0.996667	1	0.980333	0.9905
ENSG00000128159	TUBGCP6	22	50226998	50227077	50226732	50226842	50227906	50228028	ENSMUSG00000051786	Tubgcp6	15	89109220	89109296	89108946	89109056	89110045	89110167	1	0.986333	0.965	0.982	0.982
ENSG00000128159	TUBGCP6	22	50233315	50233526	50229403	50229577	50240203	50240367	ENSMUSG00000051786	Tubgcp6	15	89116044	89116255	89111115	89111289	89120509	89120673	1	0.988333	0.982333	0.978333	0.971
ENSG00000126216	TUBGCP3	13	112547619	112547752	112544555	112545865	112548107	112548172	ENSMUSG00000000759	Tubgcp3	8	12649689	12649822	12648620	12648787	12650153	12650222	1	0.977	1	0.989667	0.9715
ENSG00000037042	TUBG2	17	42659833	42659946	42659283	42659552	42660148	42660316	ENSMUSG00000045007	Tubg2	11	101156447	101156560	101155906	101156168	101156752	101156920	1	0.949667	0.973	0.915333	0.9355
ENSG00000166402	TUB	11	8095497	8095665	8094045	8094189	8096684	8096806	ENSMUSG00000031028	Tub	7	109024489	109024657	109022609	109022753	109025607	109025726	0.938667	0.857333	0.882	0.993667	0.957
ENSG00000136295	TTYH3	7	2649566	2649639	2647702	2648054	2649912	2649987	ENSMUSG00000036565	Ttyh3	5	140633563	140633636	140633264	140633340	140634758	140634854	1	1	1	0.998667	1
ENSG00000136295	TTYH3	7	2652186	2652242	2649912	2649988	2652917	2653010	ENSMUSG00000036565	Ttyh3	5	140632187	140632243	140631492	140631585	140633264	140633340	1	0.995667	0.997	0.997	0.997
ENSG00000167614	TTYH1	19	54430549	54430605	54429881	54429957	54430812	54430905	ENSMUSG00000030428	Ttyh1	7	4130580	4130636	4129657	4129733	4130796	4130889	0.991667	0.999333	1	0.999	0.9995
ENSG00000167614	TTYH1	19	54435827	54435873	54435541	54435684	54436090	54436171	ENSMUSG00000030428	Ttyh1	7	4133356	4133402	4133029	4133217	4133662	4133738	0.734667	0.958333	0.968333	0.959	0.9695
ENSG00000124120	TTPAL	20	44484336	44484530	44479984	44480444	44486595	44486706	ENSMUSG00000017679	Ttpal	2	163611758	163611952	163607208	163607674	163613734	163613845	0.951667	0.949	0.964	0.989	0.9635
ENSG00000119685	TTLL5	14	75902141	75902224	75882684	75882902	75954423	75955079	ENSMUSG00000012609	Ttll5	12	86020520	86020603	86012647	86012862	86053142	86053208	0.952333	0.692	0.762667	0.718	0.753
ENSG00000119685	TTLL5	14	75906554	75906677	75902141	75902224	75954423	75954828	ENSMUSG00000012609	Ttll5	12	86024219	86024342	86020520	86020603	86053142	86053522	0.0493333	0.438	0.328667	0.412	0.49
ENSG00000100304	TTLL12	22	43179618	43179752	43176319	43176396	43179840	43180000	ENSMUSG00000016757	Ttll12	15	83586850	83586984	83584655	83584732	83587073	83587233	0.989667	0.964	0.981333	0.977	0.981
ENSG00000100271	TTLL1	22	43069635	43069844	43068409	43068590	43075473	43075586	ENSMUSG00000022442	Ttll1	15	83502080	83502289	83499921	83500102	83505249	83505366	1	0.977667	0.984	0.987	0.9755
ENSG00000114999	TTL	2	112485916	112485995	112482155	112482501	112494142	112494375	ENSMUSG00000027394	Ttl	2	129068854	129068933	129065941	129066303	129075855	129076088	0.881667	0.998	0.998	0.994333	0.9995
ENSG00000114999	TTL	2	112494142	112494375	112485916	112485995	112501205	112501341	ENSMUSG00000027394	Ttl	2	129075855	129076088	129068854	129068933	129081209	129081345	1	0.995333	0.994667	0.994333	0.992
ENSG00000101407	TTI1	20	38011514	38013857	38006196	38006397	38033403	38033456	ENSMUSG00000027650	Tti1	2	158007018	158009358	158000619	158000808	158028373	158028433	0.862667	0.950667	0.864	0.958667	0.981
ENSG00000165914	TTC7B	14	90603252	90603303	90593485	90593626	90610741	90610839	ENSMUSG00000033530	Ttc7b	12	100340496	100340547	100332578	100332719	100347935	100348033	0	0.0136667	0.0433333	0.009	0.0155
ENSG00000165914	TTC7B	14	90680471	90680535	90676522	90676660	90689539	90689712	ENSMUSG00000033530	Ttc7b	12	100406999	100407063	100403356	100403494	100415134	100415307	0.990333	0.977667	0.995667	1	0.9955
ENSG00000165914	TTC7B	14	90730074	90730196	90695499	90695578	90744791	90744922	ENSMUSG00000033530	Ttc7b	12	100446859	100446981	100419491	100419570	100466179	100466298	0.898667	0.951	0.959	0.993333	0.9565
ENSG00000113638	TTC33	5	40730261	40730343	40728344	40728476	40746797	40747019	ENSMUSG00000022151	Ttc33	15	5208368	5208450	5189581	5189803	5211998	5212043	0.985	0.874333	0.932	0.957667	0.9185
ENSG00000182670	TTC3	21	37090232	37090286	37088798	37088886	37091292	37091413	ENSMUSG00000040785	Ttc3	16	94387336	94387390	94385335	94385423	94388264	94388385	0.996333	0.916333	0.912	0.870333	0.753
ENSG00000182670	TTC3	21	37121816	37121979	37107737	37108446	37122982	37123028	ENSMUSG00000040785	Ttc3	16	94408553	94408716	94403313	94403368	94409683	94409729	0.984667	0.535333	0.287333	0.396333	0.2455
ENSG00000182670	TTC3	21	37121816	37121979	37107737	37108446	37124618	37124742	ENSMUSG00000040785	Ttc3	16	94408553	94408716	94403313	94403368	94410832	94410956	1	0.434	0.188667	0.137333	0.2235
ENSG00000182670	TTC3	21	37122982	37123028	37108391	37108446	37124618	37124742	ENSMUSG00000040785	Ttc3	16	94409683	94409729	94403313	94403368	94410832	94410840	1	0.738667	0.691333	0.537	0.701
ENSG00000182670	TTC3	21	37122982	37123028	37121816	37121979	37124618	37124742	ENSMUSG00000040785	Ttc3	16	94409683	94409729	94408553	94408716	94410832	94410840	1	0.996	0.990667	1	0.994
ENSG00000182670	TTC3	21	37129002	37129063	37126079	37126143	37132681	37132766	ENSMUSG00000040785	Ttc3	16	94415948	94416009	94412059	94412123	94416281	94416360	0.991	0.994333	0.998333	0.999	0.998
ENSG00000100154	TTC28	22	27989877	27990007	27985248	27985356	27990788	27990812	ENSMUSG00000033209	Ttc28	5	111282770	111282900	111281879	111281903	111283944	111284052	1	0.996333	0.989667	1	1
ENSG00000052841	TTC17	11	43436163	43436334	43414589	43414776	43443324	43443584	ENSMUSG00000027194	Ttc17	2	94342626	94342797	94332792	94333052	94358750	94358937	0.802	0.526	0.366333	0.758333	0.399
ENSG00000163728	TTC14	3	180604851	180605007	180604477	180604607	180605765	180605837	ENSMUSG00000027677	Ttc14	3	33803449	33803605	33803074	33803204	33803999	33804071	0.958333	0.878	0.864667	0.875	0.7705
ENSG00000143643	TTC13	1	230945388	230945454	230933778	230933861	230954332	230954403	ENSMUSG00000037300	Ttc13	8	124699655	124699721	124690276	124690359	124709902	124709948	0.788	0.0946667	0.0786667	0.193333	0.087
ENSG00000143643	TTC13	1	230945388	230945454	230940439	230940556	230954332	230954403	ENSMUSG00000037300	Ttc13	8	124699655	124699721	124695660	124695752	124709902	124709948	0.182333	0.102333	0.055	0.0706667	0.06
ENSG00000128881	TTBK2	15	42829937	42830078	42827927	42828032	42840359	42840432	ENSMUSG00000027284	Cdan1	2	120785978	120786119	120783694	120783799	120790281	120790355	0.974333	0.996333	1	0.988667	0.989
ENSG00000146216	TTBK1	6	43253290	43253364	43252738	43252886	43253567	43253708	ENSMUSG00000015599	Ttbk1	17	46479187	46479261	46478864	46479005	46480100	46480248	1	0.994667	1	1	0.999
ENSG00000104522	TSTA3	8	143616105	143616220	143614646	143614915	143616566	143616723	ENSMUSG00000022570	Tsta3	15	75928428	75928543	75926966	75927095	75928891	75929049	1	0.972333	0.948333	0.939333	0.9075
ENSG00000158526	TSR2	X	54440689	54440780	54440403	54440502	54443399	54443491	ENSMUSG00000025264	Tsr2	X	151096164	151096255	151091675	151091767	151096428	151096523	0.992	0.966667	0.995	1	0.968
ENSG00000158526	TSR2	X	54443399	54443491	54440689	54440780	54444415	54448032	ENSMUSG00000025264	Tsr2	X	151091675	151091767	151087093	151090414	151096164	151096255	0.993	0.975667	0.980667	0.988	0.998
ENSG00000158526	TSR2	X	54444007	54444184	54443399	54443491	54444415	54448032	ENSMUSG00000025264	Tsr2	X	151090604	151090781	151087093	151090414	151091675	151091767	0.990333	0.996333	0.992667	0.995	0.9975
ENSG00000167721	TSR1	17	2336036	2336140	2335510	2335730	2336330	2336457	ENSMUSG00000038335	Tsr1	11	74898376	74898480	74898077	74898215	74899181	74899232	0.812	0.984	0.991667	0.974	0.9925
ENSG00000005379	TSPOAP1	17	58305832	58305865	58305539	58305643	58306341	58306357	ENSMUSG00000034156	Tspoap1	11	87781301	87781334	87780881	87780953	87781489	87781593	0.980333	0.939	0.993667	0.967333	0.997
ENSG00000005379	TSPOAP1	17	58306799	58306968	58306341	58306413	58307610	58307762	ENSMUSG00000034156	Tspoap1	11	87780202	87780371	87779424	87779576	87780881	87780953	1	0.994667	1	1
ENSG00000005379	TSPOAP1	17	58308540	58309380	58307841	58307941	58309966	58310158	ENSMUSG00000034156	Tspoap1	11	87777766	87778606	87777046	87777235	87779228	87779328	0.278	0.307667	0.872333	0.877	0.922
ENSG00000005379	TSPOAP1	17	58325533	58325713	58324810	58325002	58326292	58326421	ENSMUSG00000034156	Tspoap1	11	87763459	87763639	87762780	87762909	87764197	87764383	0.458	1	0.982667	1	1
ENSG00000156298	TSPAN7	X	38681203	38681287	38675704	38675860	38687598	38687674	ENSMUSG00000058254	Tspan7	X	10590135	10590219	10585496	10585652	10595278	10595354	1	0.987	0.993	0.994333	0.988
ENSG00000168785	TSPAN5	4	98507677	98507728	98486544	98486884	98658145	98658198	ENSMUSG00000028152	Tspan5	3	138868345	138868396	138742194	138742660	138890734	138890881	0.994333	0.998	1	1	0.9975
ENSG00000048140	TSPAN17	5	176656699	176656816	176656077	176656125	176656894	176656924	ENSMUSG00000025875	Tspan17	13	54795965	54796082	54795383	54795458	54796156	54796165	1	0.950667	0.958667	0.965	0.972
ENSG00000108219	TSPAN14	10	80489216	80489314	80454165	80454371	80504727	80504778	ENSMUSG00000037824	Tspan14	14	40934187	40934285	40918629	40918680	40966775	40966807	0.974	0.986667	0.942	0.969	0.9745
ENSG00000074319	TSG101	11	18519518	18519603	18516098	18516164	18526774	18526913	ENSMUSG00000014402	Tsg101	7	46913377	46913462	46910744	46910810	46919820	46919869	0.98	0.99	0.993	1	0.9935
ENSG00000196428	TSC22D2	3	150423048	150423120	150408334	150411308	150457075	150457127	ENSMUSG00000027806	Tsc22d2	3	58428227	58428299	58414714	58417613	58459330	58459382	0.175	0.142	0.297	0.151333	0.2585
ENSG00000196428	TSC22D2	3	150438197	150438354	150411178	150411308	150457075	150457127	ENSMUSG00000027806	Tsc22d2	3	58437316	58437475	58417483	58417613	58459330	58459382	0.092	0.066	0.0636667	0.0543333	0.0805
ENSG00000103197	TSC2	16	2053341	2053452	2050399	2050486	2054295	2054440	ENSMUSG00000002496	Tsc2	17	24629868	24629979	24628941	24629086	24630912	24630999	0.977333	0.990333	0.991667	1	0.993
ENSG00000103197	TSC2	16	2065518	2065635	2064271	2064427	2070455	2070578	ENSMUSG00000002496	Tsc2	17	24618865	24618982	24615476	24615599	24619414	24619570	1	0.944	0.97	0.969667	0.9925
ENSG00000103197	TSC2	16	2077597	2077726	2076490	2076585	2079031	2079196	ENSMUSG00000002496	Tsc2	17	24606223	24606352	24604827	24604992	24607436	24607531	0.723333	0.875667	0.936667	0.784667	0.7585
ENSG00000196367	TRRAP	7	98945746	98945800	98942948	98943017	98948220	98948340	ENSMUSG00000045482	Trrap	5	144810150	144810204	144807322	144807391	144811894	144812014	0.586667	0.478	0.702	0.193	0.4755
ENSG00000149743	TRPT1	11	64224800	64224970	64224542	64224717	64225498	64225580	ENSMUSG00000047656	Trpt1	19	6997932	6998102	6996695	6996777	6998191	6998366	0.896333	0.376667	0.376667	0.311	0.2895
ENSG00000083067	TRPM3	9	70621243	70621273	70620075	70620365	70625190	70625331	ENSMUSG00000052387	Trpm3	19	22900133	22900163	22897669	22897810	22901045	22901335	0.852	0.882667	0.908333	1	0.917
ENSG00000083067	TRPM3	9	70625481	70625517	70625190	70625331	70635210	70635261	ENSMUSG00000052387	Trpm3	19	22897483	22897519	22889393	22889444	22897669	22897810	0.0373333	0.144333	0.114	0.422	0.252
ENSG00000083067	TRPM3	9	70811169	70811244	70784104	70784279	70827846	70828018	ENSMUSG00000052387	Trpm3	19	22749770	22749845	22732999	22733171	22766633	22766808	0	0.123667	0.0316667	0.393667	0.0585
ENSG00000100991	TRPC4AP	20	35007549	35007640	35006434	35006575	35008663	35008747	ENSMUSG00000038324	Trpc4ap	2	155639472	155639563	155638047	155638188	155640473	155640557	1	1	1	1	1
ENSG00000100991	TRPC4AP	20	35021189	35021332	35016007	35016139	35035122	35035308	ENSMUSG00000038324	Trpc4ap	2	155650418	155650561	155644927	155645059	155653492	155653678	0.975667	0.992333	1	0.993	0.9945
ENSG00000100991	TRPC4AP	20	35021189	35021356	35016007	35016139	35035122	35035308	ENSMUSG00000038324	Trpc4ap	2	155650418	155650585	155644927	155645059	155653492	155653678	0.977667	0.996333	1	0.996	0.997
ENSG00000144935	TRPC1	3	142736378	142736533	142724033	142724731	142748257	142748460	ENSMUSG00000032839	Trpc1	9	95743196	95743351	95732006	95732209	95749667	95750358	0.725	0.947667	0.91	0.779333	0.957
ENSG00000144935	TRPC1	3	142736378	142736533	142724033	142724731	142743484	142743586	ENSMUSG00000032839	Trpc1	9	95743196	95743351	95736819	95736921	95749667	95750358	0.958333	0.969667	1	0.859667	0.9845
ENSG00000144935	TRPC1	3	142743484	142743586	142736378	142736533	142748257	142748460	ENSMUSG00000032839	Trpc1	9	95736819	95736921	95732006	95732209	95743196	95743351	0.124667	0.635667	0.709667	0.526667	0.7125
ENSG00000180098	TRNAU1AP	1	28561112	28561260	28560632	28560732	28561345	28561398	ENSMUSG00000028898	Trnau1ap	4	132325351	132325489	132325207	132325260	132325945	132326045	0.159333	0.119667	0.145667	0.179333	0.0575
ENSG00000100416	TRMU	22	46343261	46343368	46337778	46337944	46346421	46346544	ENSMUSG00000022386	Trmu	15	85885085	85885192	85882673	85882839	85890204	85890327	0.588	0.988667	0.979	0.987	0.9805
ENSG00000100416	TRMU	22	46353766	46353867	46352263	46352330	46355443	46355588	ENSMUSG00000022386	Trmu	15	85894925	85895026	85893953	85894020	85896359	85896426	0.97	0.928	0.923333	0.959	0.9245
ENSG00000188917	TRMT2B	X	101037916	101038051	101036973	101037073	101041316	101041371	ENSMUSG00000067369	Trmt2b	X	134263726	134263861	134262784	134262884	134266260	134266315	0.878333	0.985333	1	0.927	0.973
ENSG00000099899	TRMT2A	22	20113685	20113808	20113431	20113507	20114573	20114681	ENSMUSG00000022721	Trmt2a	16	18252125	18252248	18250819	18251660	18252401	18252477	1	0.991667	0.97	0.992333	0.975
ENSG00000121486	TRMT1L	1	185123856	185123919	185120382	185120509	185124943	185125110	ENSMUSG00000053286	Trmt1l	1	151454977	151455040	151453884	151454051	151457462	151457589	1	0.982	0.973333	0.983333	0.939
ENSG00000066651	TRMT11	6	125998052	125998134	125995966	125996040	125998222	125998315	ENSMUSG00000019792	Trmt11	10	30591020	30591102	30590842	30590935	30594114	30594188	0.922667	0.634667	0.797	0.836	0.7015
ENSG00000066651	TRMT11	6	126006841	126006954	125999456	125999613	126008391	126008472	ENSMUSG00000019792	Trmt11	10	30567760	30567871	30566425	30566506	30587438	30587595	0.068	0.105667	0.128333	0.176667	0.186
ENSG00000066651	TRMT11	6	126012969	126013101	126012770	126012852	126021159	126021265	ENSMUSG00000019792	Trmt11	10	30558918	30559050	30547656	30547777	30559163	30559236	0.992667	0.981667	1	0.968667
ENSG00000165275	TRMT10B	9	37762576	37762685	37761902	37762117	37763628	37763753	ENSMUSG00000035601	Trmt10b	4	45301235	45301350	45300416	45300627	45304263	45304388	0.932667	0.992333	0.991667	0.988	1
ENSG00000043514	TRIT1	1	39847547	39847660	39847219	39847297	39847985	39848091	ENSMUSG00000028653	Trit1	4	123049151	123049264	123048768	123048880	123049476	123049554	0.976333	0.605	0.611	0.692333	0.6605
ENSG00000103671	TRIP4	15	64414084	64414211	64409612	64409828	64418540	64418728	ENSMUSG00000032386	Trip4	9	65858245	65858372	65857323	65857511	65864203	65864419	0.817	0.995	1	0.992333	0.9935
ENSG00000153827	TRIP12	2	229858771	229859574	229840821	229840927	229879981	229880128	ENSMUSG00000026219	Trip12	1	84793524	84794327	84786090	84786196	84814822	84814969	0.992333	0.989	1	0.989333	0.9905
ENSG00000153827	TRIP12	2	229860405	229860531	229858771	229859574	229879981	229880128	ENSMUSG00000026219	Trip12	1	84795689	84795815	84793524	84794327	84814822	84814969	0.769	0.398333	0.389667	0.359	0.403
ENSG00000100106	TRIOBP	22	37738641	37738719	37734398	37735442	37751771	37751828	ENSMUSG00000033088	Triobp	15	78976466	78976544	78973251	78974292	78987891	78987948	1	0.357333	0.59	0.427333	0.655
ENSG00000038382	TRIO	5	14507121	14507260	14504392	14504593	14507879	14508676	ENSMUSG00000022263	Trio	15	27733505	27733644	27730650	27733030	27735378	27735579	0.958667	0.986333	0.994667	0.982667	0.9925
ENSG00000100505	TRIM9	14	50982941	50982965	50981799	50982103	50983379	50983421	ENSMUSG00000021071	Trim9	12	70252019	70252043	70250956	70251260	70252442	70252484	1	0.793	0.911333	0.934	0.836
ENSG00000100505	TRIM9	14	50983379	50983421	50981799	50982103	50998049	50998188	ENSMUSG00000021071	Trim9	12	70252442	70252484	70250956	70251260	70268061	70268200	0.0713333	0.177	0.367	0.173667	0.1165
ENSG00000100505	TRIM9	14	50985955	50986144	50983379	50983421	50998049	50998188	ENSMUSG00000021071	Trim9	12	70255037	70255226	70252442	70252484	70268061	70268200	0.486333	0.663667	0.844	0.472333	0.868
ENSG00000116525	TRIM62	1	33165470	33165566	33159687	33159944	33181024	33181421	ENSMUSG00000041000	Trim62	4	128896819	128896915	128883587	128884577	128900545	128900802	1	0.988667	0.987333	0.99	0.986
ENSG00000163462	TRIM46	1	155175385	155175647	155174600	155174641	155175887	155176231	ENSMUSG00000042766	Trim46	3	89244149	89244411	89243583	89243927	89245119	89245199	1	0.995667	1	1	0.9965
ENSG00000163462	TRIM46	1	155175385	155175647	155173848	155174029	155175887	155176231	ENSMUSG00000042766	Trim46	3	89244149	89244411	89243583	89243927	89245714	89245872	0.962	0.998	1	0.992	0.997
ENSG00000163462	TRIM46	1	155178808	155178846	155178491	155178613	155179631	155179934	ENSMUSG00000042766	Trim46	3	89238665	89238703	89237616	89237919	89238897	89239019	0.543	0.251667	0.249667	0.244333	0.2855
ENSG00000163462	TRIM46	1	155181851	155182149	155179631	155179934	155183796	155184951	ENSMUSG00000042766	Trim46	3	89236302	89236600	89234176	89235292	89237616	89237919	1	0.949333	0.974	0.937333	0.9685
ENSG00000146063	TRIM41	5	181233412	181233435	181232658	181232889	181233635	181233763	ENSMUSG00000040365	Trim41	11	48808464	48808487	48808124	48808252	48809049	48809280	0.925667	0.995	0.994333	0.979333	0.9915
ENSG00000108395	TRIM37	17	59017295	59017424	59015609	59015799	59028414	59028723	ENSMUSG00000018548	Trim37	11	87205932	87206055	87201317	87201626	87206763	87206953	0.946	0.923667	0.925667	0.907	0.941
ENSG00000108395	TRIM37	17	59084001	59084089	59081096	59081219	59088290	59088407	ENSMUSG00000018548	Trim37	11	87143126	87143214	87140484	87140601	87145463	87145586	0.957	0.995333	1	0.992	0.994
ENSG00000108395	TRIM37	17	59091299	59091340	59087979	59088407	59104292	59104394	ENSMUSG00000018548	Trim37	11	87137589	87137630	87129715	87129817	87140484	87140601	0.994	0.945667	0.935667	0.938667	0.9595
ENSG00000197323	TRIM33	1	114397939	114397990	114392789	114397860	114399456	114399609	ENSMUSG00000033014	Trim33	3	103353566	103353617	103352002	103352155	103353696	103353923	0.359	0.487	0.546667	0.504333	0.6005
ENSG00000122779	TRIM24	7	138515211	138515359	138504289	138504408	138519188	138519321	ENSMUSG00000029833	Trim24	6	37908216	37908364	37903532	37903651	37915164	37915297	0.993333	0.972667	0.988333	0.981	0.975
ENSG00000113595	TRIM23	5	65594520	65594645	65589689	65591948	65596420	65596531	ENSMUSG00000021712	Trim23	13	104200068	104200193	104198593	104198704	104201230	104202048	0.989667	0.997333	0.996667	0.988	0.989
ENSG00000167632	TRAPPC9	8	140426614	140426641	140405576	140405698	140435111	140435240	ENSMUSG00000047921	Trappc9	15	73042176	73042203	73031521	73031643	73050594	73050723	0.842667	0.727	0.907333	0.725	0.759
ENSG00000153339	TRAPPC8	18	31931328	31931523	31917577	31917667	31942607	31942893	ENSMUSG00000033382	Trappc8	18	20885062	20885257	20874614	20874704	20895910	20896078	1	0.994333	0.99	0.987333
ENSG00000182400	TRAPPC6B	14	39154210	39154294	39151745	39151839	39158284	39158402	ENSMUSG00000020993	Trappc6b	12	59048122	59048206	59044251	59044346	59050267	59050385	0.754667	0.996	0.994333	0.992	0.989
ENSG00000007255	TRAPPC6A	19	45164163	45164247	45163915	45164009	45164852	45164970	ENSMUSG00000002043	Trappc6a	7	19515006	19515090	19514421	19514539	19515203	19515297	0.986667	0.920333	0.94	0.873	0.8955
ENSG00000007255	TRAPPC6A	19	45165126	45165194	45164724	45164970	45178134	45178237	ENSMUSG00000002043	Trappc6a	7	19514200	19514268	19508711	19508832	19514421	19514539	0.535	0.796333	0.790667	0.668667	0.834
ENSG00000113597	TRAPPC13	5	65655635	65655653	65652500	65652545	65658367	65658501	ENSMUSG00000021711	Trappc13	13	104152164	104152182	104150049	104150183	104154295	104154340	0.0396667	0.0873333	0.0486667	0.199	0.0985
ENSG00000160218	TRAPPC10	21	44052279	44052476	44037791	44037927	44055697	44055893	ENSMUSG00000000374	Trappc10	10	78222663	78222860	78220188	78220384	78228778	78228914	0.981333	0.97	0.982	0.972333	0.9765
ENSG00000160218	TRAPPC10	21	44074323	44074470	44063537	44063785	44075038	44075153	ENSMUSG00000000374	Trappc10	10	78211475	78211622	78210763	78210878	78214567	78214815	0.981333	1	1	1	0.9965
ENSG00000170043	TRAPPC1	17	7931010	7931149	7930344	7930734	7931730	7931829	ENSMUSG00000049299	Trappc1	11	69324823	69324962	69324062	69324256	69325438	69325793	1	0.995667	1	0.986667	0.991
ENSG00000170043	TRAPPC1	17	7931505	7931576	7931010	7931149	7931730	7931829	ENSMUSG00000049299	Trappc1	11	69324394	69324465	69324062	69324256	69324823	69324962	0.911667	1	0.997333	0.998	0.998
ENSG00000126602	TRAP1	16	3662881	3662967	3661986	3662132	3663423	3663562	ENSMUSG00000005981	Trap1	16	4044612	4044698	4043952	4044098	4045442	4045581	1	0.989667	1	1	0.9985
ENSG00000126602	TRAP1	16	3677497	3677658	3676035	3676145	3679718	3679790	ENSMUSG00000005981	Trap1	16	4060756	4060917	4056329	4056439	4062329	4062401	1	0.998333	0.995667	0.996	0.9965
ENSG00000067167	TRAM1	8	70598133	70598255	70597890	70598011	70600018	70600082	ENSMUSG00000025935	Tram1	1	13579689	13579811	13579449	13579566	13581022	13581086	0.969333	0.911333	0.763	1	0.947
ENSG00000131653	TRAF7	16	2170613	2170730	2168076	2168168	2171263	2171356	ENSMUSG00000052752	Traf7	17	24514712	24514829	24514124	24514217	24516504	24516596	0.994667	0.960333	0.982	0.87	0.9835
ENSG00000131653	TRAF7	16	2172190	2172374	2171571	2171605	2172464	2172589	ENSMUSG00000052752	Traf7	17	24513192	24513376	24512949	24513084	24513898	24513932	0.994333	0.994667	1	0.989	0.9975
ENSG00000136527	TRA2B	3	185931576	185931852	185926600	185926734	185937824	185938029	ENSMUSG00000022858	Tra2b	16	22258985	22259261	22254983	22255117	22265740	22265900	0.238333	0.246	0.443333	0.323667	0.238
ENSG00000164548	TRA2A	7	23522120	23522432	23521706	23521840	23531788	23531980	ENSMUSG00000029817	Tra2a	6	49252802	49253108	49252381	49252515	49263837	49264011	0.124333	0.0566667	0.0493333	0.0203333	0.0765
ENSG00000133112	TPT1	13	45338659	45338776	45333470	45337388	45339496	45339533	ENSMUSG00000060126	Tpt1	14	75847243	75847360	75846693	75846799	75848098	75848297	1	0.981	0.984667	0.989333	0.973
ENSG00000133112	TPT1	13	45339496	45339602	45338184	45338776	45339993	45340184	ENSMUSG00000060126	Tpt1	14	75846693	75846799	75846202	75846393	75847243	75847360	0.999333	1	0.999667	0.999	0.999
ENSG00000169902	TPST1	7	66352504	66352555	66286510	66286709	66356824	66356871	ENSMUSG00000034118	Tpst1	5	130129507	130129558	130114467	130114666	130134458	130134498	0.985667	0.982	0.989	0.980667	0.983
ENSG00000134900	TPP2	13	102651358	102651397	102649407	102649486	102657055	102657207	ENSMUSG00000041763	Tpp2	1	43985415	43985454	43983513	43983592	43990510	43990662	0.115667	0.078	0.088	0.195667	0.098
ENSG00000166340	TPP1	11	6618775	6618915	6616974	6617776	6619195	6619259	ENSMUSG00000030894	Tpp1	7	105751589	105751729	105750179	105750330	105751981	105752053	0.980333	1	0.958333	0.973	0.965
ENSG00000143549	TPM3	1	154169304	154169383	154156612	154159048	154170399	154170469	ENSMUSG00000027940	Tpm3	3	90091012	90091091	90090009	90090079	90098374	90098783	0.038	0.236667	0.283667	0.231	0.3975
ENSG00000143549	TPM3	1	154171412	154171488	154170648	154170711	154172028	154172104	ENSMUSG00000027940	Tpm3	3	90089047	90089123	90088400	90088476	90089796	90089859	0.328667	0.204	0.446333	0.283	0.524
ENSG00000143549	TPM3	1	154172028	154172104	154171412	154171488	154172907	154172978	ENSMUSG00000027940	Tpm3	3	90088400	90088476	90087673	90087744	90089047	90089123	0.366667	0.471	0.301	0.585333	0.141
ENSG00000140416	TPM1	15	63043705	63043831	63042746	63042943	63044026	63044152	ENSMUSG00000032366	Tpm1	9	67048123	67048249	67047785	67047911	67049018	67049201	0	0.00766667	0.0303333	0.018	0
ENSG00000140416	TPM1	15	63044026	63044152	63043705	63043831	63056984	63057118	ENSMUSG00000032366	Tpm1	9	67047785	67047911	67035994	67036128	67048123	67048249	1	0.941667	0.963	0.968	0.9895
ENSG00000140416	TPM1	15	63061197	63061273	63060868	63060939	63061712	63061788	ENSMUSG00000032366	Tpm1	9	67032465	67032541	67031950	67032026	67032793	67032864	0.280333	0.107667	0.0273333	0.101333	0.013
ENSG00000140416	TPM1	15	63061712	63061788	63060868	63061273	63062214	63062277	ENSMUSG00000032366	Tpm1	9	67031950	67032026	67031451	67031514	67032465	67032541	0.642333	0.778333	0.939667	0.759333	0.985
ENSG00000140416	TPM1	15	63064063	63064142	63062575	63062645	63065895	63066091	ENSMUSG00000032366	Tpm1	9	67029663	67029742	67027891	67028167	67031028	67031098	0.390333	0.533333	0.374333	0.685	0.712
ENSG00000101150	TPD52L2	20	63873667	63873816	63869295	63869441	63882718	63882820	ENSMUSG00000000827	Tpd52l2	2	181501904	181502053	181499844	181499990	181508165	181508267	0.996667	0.993667	0.984	0.984	0.9865
ENSG00000101150	TPD52L2	20	63875815	63875875	63873667	63873816	63882718	63882820	ENSMUSG00000000827	Tpd52l2	2	181502875	181502935	181501904	181502053	181508165	181508267	0.304	0.352667	0.250667	0.443333	0.282
ENSG00000101150	TPD52L2	20	63886015	63886042	63882718	63882820	63887563	63887605	ENSMUSG00000000827	Tpd52l2	2	181510503	181510530	181508165	181508267	181511573	181511615	0.578	0.573667	0.795	0.539	0.68
ENSG00000101150	TPD52L2	20	63887563	63887605	63882718	63882820	63889189	63889238	ENSMUSG00000000827	Tpd52l2	2	181511573	181511615	181508165	181508267	181513038	181513056	0.746667	0.757667	0.880667	0.43	0.865
ENSG00000111907	TPD52L1	6	125252021	125252036	125248281	125248383	125253716	125253755	ENSMUSG00000000296	Tpd52l1	10	31343011	31343026	31341139	31341178	31346610	31346712	0.823333	0.982	0.981333	0.867	0.9975
ENSG00000111907	TPD52L1	6	125257097	125257158	125253716	125253755	125262833	125263044	ENSMUSG00000000296	Tpd52l1	10	31338184	31338245	31332375	31332969	31341139	31341178	0.968333	0.722667	0.657	0.928667	0.6935
ENSG00000076554	TPD52	8	80044166	80044208	80042619	80042668	80051526	80051628	ENSMUSG00000027506	Tpd52	3	8936438	8936480	8934991	8935040	8944610	8944712	0.854667	0.736667	0.882	0.538333	0.8645
ENSG00000076554	TPD52	8	80050444	80050471	80042619	80042668	80051526	80051628	ENSMUSG00000027506	Tpd52	3	8943550	8943577	8934991	8935040	8944610	8944712	0.756333	0.475	0.826333	0.136667	0.8075
ENSG00000076554	TPD52	8	80050444	80050471	80044166	80044208	80051526	80051628	ENSMUSG00000027506	Tpd52	3	8943550	8943577	8936438	8936480	8944610	8944712	0.673333	0.618	0.936	0.320667	0.9395
ENSG00000186815	TPCN1	12	113284717	113284771	113284580	113284637	113285888	113285961	ENSMUSG00000032741	Tpcn1	5	120545074	120545128	120544412	120544485	120545257	120545314	1	1	0.986667	0.991	0.992
ENSG00000143514	TP53BP2	1	223806845	223806947	223804173	223804348	223810430	223810513	ENSMUSG00000026510	Trp53bp2	1	182436897	182436999	182435351	182435434	182440836	182441011	1	1	1	1	1
ENSG00000067369	TP53BP1	15	43421024	43421174	43420304	43420735	43421854	43422126	ENSMUSG00000043909	Trp53bp1	2	121208354	121208504	121207698	121208129	121209080	121209352	0.942667	0.959667	0.958333	0.948333	0.976
ENSG00000067369	TP53BP1	15	43446386	43446590	43441525	43441583	43455891	43457218	ENSMUSG00000043909	Trp53bp1	2	121227644	121227848	121223704	121223762	121235572	121236869	0.989	0.994667	0.996	1	0.9975
ENSG00000067369	TP53BP1	15	43446765	43446914	43446386	43446590	43447365	43447485	ENSMUSG00000043909	Trp53bp1	2	121228021	121228162	121227644	121227848	121228587	121228707	0.0313333	0.0246667	0.009	0.026	0.0235
ENSG00000067369	TP53BP1	15	43447365	43447485	43446386	43446590	43455891	43456178	ENSMUSG00000043909	Trp53bp1	2	121228587	121228707	121227644	121227848	121235572	121236006	0.873	0.411	0.311333	0.444667	0.317
ENSG00000067369	TP53BP1	15	43480894	43481022	43479858	43480017	43491668	43491753	ENSMUSG00000043909	Trp53bp1	2	121259143	121259268	121256513	121256680	121269903	121269988	1	0.994	0.993333	0.995333	0.975
ENSG00000198846	TOX	8	58815337	58815724	58808117	58808269	58826821	58826902	ENSMUSG00000041272	Tox	4	6697409	6697796	6688818	6688970	6711457	6711538	0.984667	1	0.972667	1	0.9925
ENSG00000136816	TOR1B	9	129807187	129807363	129804072	129804338	129808904	129809032	ENSMUSG00000026849	Tor1a	2	30963693	30963869	30963474	30963602	30967089	30967355	1	0.985333	0.996333	0.993	0.996
ENSG00000100038	TOP3B	22	21970209	21970406	21968618	21968775	21971876	21971951	ENSMUSG00000022779	Top3b	16	16882500	16882697	16880603	16880678	16883406	16883526	0.889333	0.984	1	1	0.983
ENSG00000077097	TOP2B	3	25618417	25618509	25615430	25615586	25618653	25618849	ENSMUSG00000017485	Top2b	14	16413901	16413993	16413560	16413756	16416556	16416712	0.970667	0.987667	0.992667	0.990333	0.992
ENSG00000158882	TOMM40L	1	161227635	161227737	161227257	161227350	161227883	161227989	ENSMUSG00000005674	Tomm40l	1	171220804	171220906	171220546	171220652	171221167	171221260	0.799333	1	1	1	0.996
ENSG00000025772	TOMM34	20	44948729	44948877	44943452	44943579	44951832	44952002	ENSMUSG00000018322	Tomm34	2	164058665	164058813	164054700	164054827	164060838	164061008	0.841	0.894	0.882333	0.926333	0.978
ENSG00000173726	TOMM20	1	235119817	235119899	235113767	235113910	235128594	235128837	ENSMUSG00000093904	Tomm20	8	126939871	126939953	126937039	126937182	126945603	126945840	1	0.996333	0.993	0.98	0.9945
ENSG00000173726	TOMM20	1	235122325	235122372	235119817	235119899	235128594	235128837	ENSMUSG00000093904	Tomm20	8	126941178	126941225	126939871	126939953	126945603	126945840	1	1	1	0.998333	1
ENSG00000175662	TOM1L2	17	17848822	17848859	17843510	17847783	17861475	17861551	ENSMUSG00000000538	Tom1l2	11	60231100	60231137	60226713	60230241	60241817	60241893	1	1	1	1	1
ENSG00000175662	TOM1L2	17	17850892	17850952	17848822	17848859	17861475	17861551	ENSMUSG00000000538	Tom1l2	11	60232897	60232957	60231100	60231137	60241817	60241893	0.790667	0.823667	0.466	0.756667	0.3765
ENSG00000175662	TOM1L2	17	17893660	17893810	17884633	17884768	17898595	17898674	ENSMUSG00000000538	Tom1l2	11	60270317	60270467	60262648	60262783	60274923	60275002	0.987	0.997333	0.996667	0.995333	0.997
ENSG00000100284	TOM1	22	35321958	35322037	35317876	35317961	35323027	35323177	ENSMUSG00000042870	Tom1	8	75050189	75050268	75047992	75048077	75051507	75051657	0.954333	0.921333	0.831	0.947	0.9515
ENSG00000078687	TNRC6C	17	78005057	78005079	78004167	78004269	78031515	78031842	ENSMUSG00000025571	Tnrc6c	11	117702378	117702400	117700724	117700824	117714125	117714452	0.981667	0.991333	1	0.978	0.997
ENSG00000078687	TNRC6C	17	78077160	78077334	78075135	78075278	78079394	78079541	ENSMUSG00000025571	Tnrc6c	11	117741644	117741818	117739866	117740009	117742926	117743064	0.986333	0.985	0.991	0.929333	0.96
ENSG00000078687	TNRC6C	17	78077184	78077334	78075135	78075278	78079394	78079541	ENSMUSG00000025571	Tnrc6c	11	117741668	117741818	117739866	117740009	117742926	117743064	0.988667	0.987333	0.993333	0.928	0.972
ENSG00000090905	TNRC6A	16	24730252	24730300	24729650	24729846	24750725	24750813	ENSMUSG00000052707	Tnrc6a	7	123124667	123124715	123123884	123124332	123143749	123143837	1	0.995	1	1	0.9975
ENSG00000090905	TNRC6A	16	24750725	24750813	24730252	24730300	24758338	24758360	ENSMUSG00000052707	Tnrc6a	7	123143749	123143837	123124667	123124715	123152163	123152185	0.975333	0.981667	0.971	1	0.995
ENSG00000090905	TNRC6A	16	24750725	24750813	24730252	24730300	24776932	24777358	ENSMUSG00000052707	Tnrc6a	7	123143749	123143837	123124667	123124715	123162493	123162877	0.637667	0.937	0.959667	0.871333	0.8865
ENSG00000090905	TNRC6A	16	24758338	24758360	24730252	24730300	24776932	24777358	ENSMUSG00000052707	Tnrc6a	7	123152163	123152185	123124667	123124715	123162493	123162663	0.637333	0.891667	0.918667	0.865	0.808
ENSG00000090905	TNRC6A	16	24758338	24758360	24750725	24750813	24776932	24777358	ENSMUSG00000052707	Tnrc6a	7	123152163	123152185	123143749	123143837	123162493	123162663	0.905	0.967333	0.945667	0.906	0.9445
ENSG00000090905	TNRC6A	16	24776932	24777358	24758338	24758360	24789231	24791817	ENSMUSG00000052707	Tnrc6a	7	123162493	123162877	123152163	123152185	123169535	123172118	0.989667	0.995667	1	0.987333	0.997
ENSG00000090905	TNRC6A	16	24795906	24795939	24794543	24794719	24797489	24797503	ENSMUSG00000052707	Tnrc6a	7	123175425	123175458	123174143	123174319	123176823	123176904	0.833667	0.832	0.755667	0.895333	0.8145
ENSG00000090905	TNRC6A	16	24804704	24804851	24804176	24804319	24805013	24805151	ENSMUSG00000052707	Tnrc6a	7	123180248	123180395	123179716	123179859	123180539	123180677	0.523	0.614333	0.847333	0.541	0.513
ENSG00000182095	TNRC18	7	5361593	5361722	5359397	5359569	5361896	5362033	ENSMUSG00000039477	Tnrc18	5	142764768	142764897	142762989	142763161	142765050	142765187	0.546333	0.533333	0.474	0.711667	0.454
ENSG00000064419	TNPO3	7	128991998	128992090	128989960	128990100	128993806	128993914	ENSMUSG00000012535	Tnpo3	6	29571035	29571127	29568853	29568993	29572585	29572693	0.994	0.994667	0.996	0.996667	0.995
ENSG00000064419	TNPO3	7	129041556	129041717	129017956	129018157	129054650	129055093	ENSMUSG00000012535	Tnpo3	6	29599539	29599698	29589028	29589229	29609365	29609811	0.118333	0.157333	0.139	0.126	0.1395
ENSG00000083312	TNPO1	5	72900005	72900081	72897055	72897151	72900973	72901073	ENSMUSG00000009470	Tnpo1	13	98850107	98850183	98849154	98849254	98852854	98852950	0.942667	0.921333	0.814	0.980333	0.893
ENSG00000061938	TNK2	3	195867168	195867264	195866888	195867016	195867360	195868709	ENSMUSG00000022791	Tnk2	16	32680899	32680995	32679458	32680807	32681151	32681279	0.296	0.691667	0.36	0.417	0.353
ENSG00000061938	TNK2	3	195869496	195869541	195867360	195868709	195870113	195870168	ENSMUSG00000022791	Tnk2	16	32678668	32678713	32677893	32677985	32679458	32679635	0.815333	0.713333	0.901333	0.407333	0.909
ENSG00000061938	TNK2	3	195882050	195882328	195879048	195879175	195883156	195883309	ENSMUSG00000022791	Tnk2	16	32669952	32670230	32669386	32669539	32670791	32670918	0.858	0.995333	0.996	0.996	0.999
ENSG00000061938	TNK2	3	195884811	195885033	195883156	195883309	195886976	195887047	ENSMUSG00000022791	Tnk2	16	32668220	32668442	32665885	32665956	32669386	32669539	0.995333	1	0.988	0.992333	0.998
ENSG00000154310	TNIK	3	171107182	171107206	171101448	171101633	171108064	171108162	ENSMUSG00000027692	Tnik	3	28625198	28625222	28623010	28623108	28630430	28630615	0.973667	0.889667	0.947333	0.834333	0.7965
ENSG00000154310	TNIK	3	171139469	171139556	171138190	171138379	171140398	171140509	ENSMUSG00000027692	Tnik	3	28594906	28594993	28594021	28594132	28596071	28596260	0.995	0.986	0.987333	0.943667	0.9995
ENSG00000006327	TNFRSF12A	16	3021214	3021319	3020311	3020491	3021554	3021689	ENSMUSG00000023905	Tnfrsf12a	17	23676518	23676623	23676138	23676273	23677326	23677427	1	1	1	1	1
ENSG00000041982	TNC	9	115046409	115046682	115042218	115042341	115057152	115057425	ENSMUSG00000028364	Tnc	4	63982650	63982923	63976445	63976568	63993026	63993299	0.995	0.986667	1	0.987	0.979
ENSG00000041982	TNC	9	115048259	115048532	115046409	115046682	115057152	115057425	ENSMUSG00000028364	Tnc	4	63984459	63984732	63982650	63982923	63993026	63993299	0.980667	0.910667	0.918667	0.772	0.903
ENSG00000166479	TMX3	18	68680980	68681110	68679462	68679531	68682924	68682981	ENSMUSG00000024614	Tmx3	18	90537074	90537204	90534381	90534438	90538498	90538567	1	1	1	0.994333	1
ENSG00000166479	TMX3	18	68700404	68700485	68697930	68698031	68710020	68710144	ENSMUSG00000024614	Tmx3	18	90520956	90521037	90517393	90517517	90523529	90523629	0.880333	1	1	0.987	0.988
ENSG00000166479	TMX3	18	68700404	68700485	68697930	68698031	68701744	68701790	ENSMUSG00000024614	Tmx3	18	90520956	90521037	90519104	90519150	90523529	90523629	0.878333	1	1	1	0.9975
ENSG00000166479	TMX3	18	68701744	68701790	68700404	68700485	68710020	68710144	ENSMUSG00000024614	Tmx3	18	90519104	90519150	90517393	90517517	90520956	90521037	0.918667	0.989333	0.974	0.984333	0.992
ENSG00000166479	TMX3	18	68701744	68701790	68697931	68698031	68710020	68710144	ENSMUSG00000024614	Tmx3	18	90519104	90519150	90517393	90517517	90523529	90523629	0.898	1	1	0.987	0.99
ENSG00000213593	TMX2	11	57737912	57738026	57737607	57737668	57738353	57738430	ENSMUSG00000050043	Tmx2	2	84675744	84675858	84675404	84675481	84676096	84676157	0.914667	0.981333	0.979333	0.994333	0.995
ENSG00000125247	TMTC4	13	100656380	100656468	100642210	100642311	100662963	100663180	ENSMUSG00000041594	Tmtc4	14	122963297	122963385	122950488	122950592	122971739	122971956	0.984667	0.989	0.972	0.989	0.9735
ENSG00000120802	TMPO	12	98544229	98544349	98537474	98537572	98544441	98544537	ENSMUSG00000019961	Tmpo	10	91153277	91153397	91153084	91153180	91158747	91158845	0.899333	0.633667	0.484	0.739333	0.6795
ENSG00000120802	TMPO	12	98544441	98544537	98537474	98537572	98544950	98545061	ENSMUSG00000019961	Tmpo	10	91153084	91153180	91152627	91152738	91158747	91158845	0.724667	0.838667	0.914333	0.913	0.9165
ENSG00000120802	TMPO	12	98544950	98545061	98537474	98537572	98546358	98546447	ENSMUSG00000019961	Tmpo	10	91152627	91152738	91151708	91151797	91158747	91158845	0.343	0.593	0.409333	0.634333	0.6715
ENSG00000177728	TMEM94	17	75485870	75485998	75485395	75485547	75486289	75486339	ENSMUSG00000020747	Tmem94	11	115785814	115785942	115785439	115785559	115786175	115786185	0.958	0.977667	0.984	0.942667	1
ENSG00000137103	TMEM8B	9	35841525	35841794	35841133	35841267	35842391	35842467	ENSMUSG00000078716	Tmem8b	4	43681045	43681314	43680658	43680792	43681958	43682284	0.984	0.914667	0.943667	0.976333	0.987
ENSG00000153214	TMEM87B	2	112074911	112074962	112066935	112067067	112077191	112077282	ENSMUSG00000014353	Tmem87b	2	128828405	128828456	128826256	128826388	128830509	128830600	0.810333	1	1	1	0.9975
ENSG00000103978	TMEM87A	15	42272062	42272123	42267946	42268032	42273254	42273433	ENSMUSG00000033808	Tmem87a	2	120402709	120402770	120397361	120397447	120403904	120403960	0.957667	0.987	1	0.976	0.9825
ENSG00000167904	TMEM68	8	55745060	55745121	55743480	55743620	55750963	55751157	ENSMUSG00000028232	Tmem68	4	3554353	3554414	3551751	3551891	3560498	3560692	0.903333	0.917	0.886333	0.97	0.873
ENSG00000164983	TMEM65	8	124327353	124327421	124323320	124323375	124330747	124330792	ENSMUSG00000062373	Tmem65	15	58794341	58794409	58790154	58790209	58797200	58797245	0.991667	0.998333	1	1	0.9995
ENSG00000164983	TMEM65	8	124327353	124327421	124323320	124323375	124371853	124372692	ENSMUSG00000062373	Tmem65	15	58794341	58794409	58790154	58790209	58822842	58823530	0.964333	1	1	1	1
ENSG00000164983	TMEM65	8	124330747	124330792	124323320	124323375	124371853	124372692	ENSMUSG00000062373	Tmem65	15	58797200	58797245	58790154	58790209	58822842	58823530	0.973667	1	1	1	1
ENSG00000164983	TMEM65	8	124330747	124330792	124327353	124327421	124371853	124372692	ENSMUSG00000062373	Tmem65	15	58797200	58797245	58794341	58794409	58822842	58823530	0.993	1	1	0.996333	1
ENSG00000137216	TMEM63B	6	44135327	44135366	44135016	44135096	44136348	44136439	ENSMUSG00000036026	Tmem63b	17	45678962	45679001	45677925	45678016	45679236	45679316	0.049	0.157	0.0336667	0.316667	0.196
ENSG00000137216	TMEM63B	6	44153675	44153843	44152592	44152698	44154072	44154188	ENSMUSG00000036026	Tmem63b	17	45661756	45661924	45661453	45661569	45662862	45662968	0.997333	0.999	1	0.997	0.999
ENSG00000116209	TMEM59	1	54045691	54045786	54043372	54043525	54052999	54053204	ENSMUSG00000028618	Tmem59	4	107187618	107187713	107178725	107178917	107190534	107190687	0.995	1	1	0.997667	0.998
ENSG00000116209	TMEM59	1	54045691	54045786	54043372	54043525	54047266	54047372	ENSMUSG00000028618	Tmem59	4	107187618	107187713	107185777	107185883	107190534	107190687	0.998667	1	1	1	1
ENSG00000116209	TMEM59	1	54047266	54047372	54045485	54045786	54052999	54053192	ENSMUSG00000028618	Tmem59	4	107185777	107185883	107178398	107178917	107187618	107187713	0.998333	1	0.998667	0.999333	1
ENSG00000116209	TMEM59	1	54047266	54047372	54043372	54043525	54052999	54053192	ENSMUSG00000028618	Tmem59	4	107185777	107185883	107178398	107178917	107190534	107190687	0.993	1	1	0.997	0.997
ENSG00000183726	TMEM50A	1	25342960	25343073	25340473	25340579	25351625	25351693	ENSMUSG00000028822	Tmem50a	4	134909612	134909725	134905343	134905411	134913090	134913195	0.943	0.998	0.997667	1	0.9995
ENSG00000145014	TMEM44	3	194625896	194625990	194623528	194623695	194628382	194628509	ENSMUSG00000022537	Tmem44	16	30545125	30545219	30543676	30543840	30547342	30547469	0.933333	0.992667	0.994667	0.990667	0.9935
ENSG00000121775	TMEM39B	1	32076563	32076646	32075602	32075822	32076762	32076846	ENSMUSG00000053730	Tmem39b	4	129692635	129692718	129692432	129692516	129693065	129693285	0	0.0883333	0.115	0.212667	0.0665
ENSG00000176142	TMEM39A	3	119452446	119452530	119446641	119447172	119458017	119458184	ENSMUSG00000002845	Tmem39a	16	38575742	38575826	38573053	38573276	38581969	38582000	0.950667	0.991667	1	0.967333	0.992
ENSG00000072954	TMEM38A	19	16686287	16686405	16682420	16682508	16688143	16690023	ENSMUSG00000031791	Tmem38a	8	72584699	72584817	72581184	72581272	72585861	72586181	0.989	0.903333	0.936333	0.935333	0.961
ENSG00000182087	TMEM259	19	1011579	1011663	1011366	1011499	1011740	1011798	ENSMUSG00000013858	Tmem259	10	79978391	79978475	79977962	79978320	79978547	79978605	0.997	0.994667	1	0.996	0.9935
ENSG00000186501	TMEM222	1	27330719	27330804	27322144	27322391	27332069	27332101	ENSMUSG00000028857	Tmem222	4	133270962	133271047	133269777	133269809	133277530	133277618	0.996667	0.809667	0.899	0.954667	0.9705
ENSG00000186501	TMEM222	1	27330984	27331137	27330719	27330804	27332069	27332101	ENSMUSG00000028857	Tmem222	4	133270669	133270814	133269777	133269809	133270962	133271047	0.057	0.0333333	0.025	0.0156667	0.024
ENSG00000149932	TMEM219	16	29963109	29963308	29962086	29962132	29963399	29963589	ENSMUSG00000060538	Tmem219	7	126897025	126897227	126896748	126896938	126898223	126898276	0.993333	0.907	0.884667	0.938667	0.913
ENSG00000124208	TMEM189-UBE2V1	20	50130855	50130947	50129545	50129690	50143501	50143621	ENSMUSG00000089739	Gm20431	2	167646967	167647059	167646031	167646176	167654607	167654727	0.971333	1	1	1	1
ENSG00000269556	TMEM185A	X	149603986	149604070	149600302	149600479	149608626	149608834	ENSMUSG00000073139	Tmem185a	X	70465002	70465086	70462844	70463021	70467153	70467203	1	0.98	0.993	0.975333	0.9985
ENSG00000269556	TMEM185A	X	149611286	149611463	149608626	149608834	149631542	149631698	ENSMUSG00000073139	Tmem185a	X	70470117	70470294	70467153	70467361	70476977	70477142	0.946333	0.993333	1	0.976667	1
ENSG00000198792	TMEM184B	22	38222641	38222662	38221144	38221710	38224784	38224979	ENSMUSG00000009035	Tmem184b	15	79363657	79363678	79360703	79362885	79365284	79365479	0.743333	0.760333	0.862	0.319667	0.6695
ENSG00000163444	TMEM183A	1	203017755	203017919	203015839	203016140	203018480	203018561	ENSMUSG00000042305	Tmem183a	1	134352974	134353137	134352354	134352435	134354660	134354841	0.130667	0.129	0.117667	0.200333	0.1335
ENSG00000152154	TMEM178A	2	39707048	39707186	39704080	39704194	39717009	39717093	ENSMUSG00000024245	Tmem178	17	80989704	80989842	80986179	80986293	81000829	81001816	0.850333	0.988667	0.981667	1	0.99
ENSG00000127419	TMEM175	4	948115	948154	947708	947892	950420	950518	ENSMUSG00000013495	Tmem175	5	108638666	108638705	108638236	108638490	108639471	108639569	0.995	0.990667	1	0.991667	0.993
ENSG00000164180	TMEM161B	5	88197668	88197765	88195046	88196488	88198975	88199069	ENSMUSG00000035762	Tmem161b	13	84293380	84293477	84292378	84292553	84294602	84295858	0.927667	0.997	0.989333	0.956	0.9985
ENSG00000164180	TMEM161B	5	88240812	88240916	88228440	88228528	88268720	88268799	ENSMUSG00000035762	Tmem161b	13	84251229	84251333	84222295	84222434	84257760	84257844	0.721333	0.687	0.638	0.653333	0.815
ENSG00000064545	TMEM161A	19	19121307	19121421	19120991	19121166	19121524	19121668	ENSMUSG00000002342	Tmem161a	8	70180935	70181049	70180705	70180849	70181148	70181212	0.981	0.996333	0.994333	0.982667	0.967
ENSG00000064545	TMEM161A	19	19134783	19134887	19132879	19133210	19138425	19138447	ENSMUSG00000002342	Tmem161a	8	70174302	70174406	70172404	70172440	70176844	70176925	0.948667	0.806	0.745667	0.813667	0.9015
ENSG00000168890	TMEM150A	2	85601434	85601482	85601020	85601107	85601883	85602064	ENSMUSG00000055912	Tmem150a	6	72356721	72356769	72356130	72356312	72357049	72357136	0.947667	0.975667	0.947333	0.959	0.8955
ENSG00000105677	TMEM147	19	35545887	35545957	35545599	35545816	35546525	35546585	ENSMUSG00000006315	Tmem147	7	30729201	30729271	30728656	30728716	30729343	30729426	0.998333	0.992333	0.997	0.995667	0.99
ENSG00000105677	TMEM147	19	35546525	35546585	35545629	35545957	35546944	35547029	ENSMUSG00000006315	Tmem147	7	30728656	30728716	30728204	30728289	30729201	30729271	0.997333	0.990333	0.985667	0.990667	0.982
ENSG00000105677	TMEM147	19	35546671	35546808	35546525	35546585	35546944	35547029	ENSMUSG00000006315	Tmem147	7	30728431	30728568	30728204	30728289	30728656	30728716	1	0.994	0.994667	0.992	0.9955
ENSG00000166575	TMEM135	11	87091361	87091395	87071516	87071615	87157340	87157406	ENSMUSG00000039428	Tmem135	7	89279966	89280000	89243920	89243986	89304680	89304773	0.947333	0.969333	0.972333	0.956333	0.98
ENSG00000172663	TMEM134	11	67465055	67465100	67464802	67464856	67467311	67467388	ENSMUSG00000024845	Tmem134	19	4131030	4131075	4127549	4127836	4131228	4131257	0.961333	0.126667	0.164667	0.249333	0.062
ENSG00000171202	TMEM126A	11	85654062	85654256	85650248	85650341	85655593	85655708	ENSMUSG00000030615	Tmem126a	7	90452706	90452900	90451542	90451657	90455423	90455519	0.987667	0.985	0.99	0.984	0.9885
ENSG00000171202	TMEM126A	11	85654062	85654234	85650248	85650341	85655593	85655708	ENSMUSG00000030615	Tmem126a	7	90452728	90452900	90451542	90451657	90455423	90455519	0.973667	0.974	0.984333	0.969	0.9815
ENSG00000188735	TMEM120B	12	121771487	121771549	121770906	121770972	121773420	121773513	ENSMUSG00000054434	Tmem120b	5	123114567	123114629	123114101	123114167	123115099	123115127	1	0.977333	1	1	0.9975
ENSG00000178307	TMEM11	17	21210935	21211227	21197953	21198840	21214090	21214161	ENSMUSG00000043284	Tmem11	11	60875759	60876047	60864451	60865348	60878712	60878787	0.147667	0.0383333	0.03	0.0643333	0.0105
ENSG00000179029	TMEM107	17	8175958	8176026	8173741	8175857	8176199	8176316	ENSMUSG00000020895	Tmem107	11	69071223	69071291	69070805	69071033	69071373	69071474	0.941667	0.989333	0.969	0.957	1
ENSG00000144339	TMEFF2	2	191956254	191956378	191953678	191953837	191998261	191998321	ENSMUSG00000026109	Tmeff2	1	51180251	51180375	51133058	51133118	51181736	51181895	0.994667	0.993	0.997	0.989667	0.9955
ENSG00000144339	TMEFF2	2	192179667	192179694	192057678	192057775	192184353	192184483	ENSMUSG00000026109	Tmeff2	1	50943196	50943223	50938212	50938342	51071467	51071564	0.947333	0.996333	0.996	0.990333	0.996
ENSG00000101337	TM9SF4	20	32155102	32155186	32150799	32150875	32157793	32157969	ENSMUSG00000068040	Tm9sf4	2	153198349	153198433	153195489	153195565	153200642	153200761	0.986333	0.998333	1	1	0.996
ENSG00000100926	TM9SF1	14	24192170	24192356	24190041	24190653	24192647	24193269	ENSMUSG00000002320	Tm9sf1	14	55640384	55640570	55637832	55638132	55640966	55641060	0.969333	0.994333	0.993333	0.995667	0.995
ENSG00000149809	TM7SF2	11	65114912	65115081	65114712	65114832	65115313	65115384	ENSMUSG00000024799	Tm7sf2	19	6063821	6063990	6063526	6063607	6064078	6064198	1	0.991	1	0.996667	0.9955
ENSG00000162604	TM2D1	1	61700933	61701025	61694153	61694770	61709328	61709418	ENSMUSG00000028563	Tm2d1	4	98370491	98370583	98365562	98365636	98374919	98375013	1	1	0.994333	0.992333	0.9965
ENSG00000137076	TLN1	9	35722860	35722921	35722118	35722223	35723951	35724079	ENSMUSG00000028465	Tln1	4	43554277	43554338	43553445	43553550	43555046	43555174	0.909667	0.97	0.904667	1	0.9885
ENSG00000146872	TLK2	17	62523133	62523177	62522203	62522273	62536169	62536337	ENSMUSG00000020694	Tlk2	11	105209793	105209837	105208851	105208921	105221185	105221353	0.909	0.982667	0.973667	0.986667	0.9775
ENSG00000146872	TLK2	17	62524235	62524331	62523133	62523177	62536169	62536337	ENSMUSG00000020694	Tlk2	11	105210544	105210640	105209793	105209837	105221185	105221353	0.453	0.811	0.764667	0.673667	0.9455
ENSG00000146872	TLK2	17	62552301	62552397	62536169	62536337	62553662	62553755	ENSMUSG00000020694	Tlk2	11	105240360	105240456	105221185	105221353	105241568	105241661	1	0.948	0.914667	0.939667	0.9365
ENSG00000146872	TLK2	17	62553662	62553755	62536169	62536337	62560015	62560034	ENSMUSG00000020694	Tlk2	11	105241568	105241661	105221185	105221353	105246773	105246884	0.982	0.937333	0.917667	0.963333	0.946
ENSG00000146872	TLK2	17	62560015	62560126	62553662	62553755	62565000	62565137	ENSMUSG00000020694	Tlk2	11	105246773	105246884	105241568	105241661	105247458	105247595	0.993667	0.960333	0.957	0.958	0.9675
ENSG00000146872	TLK2	17	62596584	62596674	62585595	62586226	62600650	62600820	ENSMUSG00000020694	Tlk2	11	105267152	105267242	105260260	105260352	105269625	105269795	0.989333	0.994333	0.993333	0.996333	0.988
ENSG00000198586	TLK1	2	171022871	171023129	171014850	171014948	171028338	171028405	ENSMUSG00000041997	Tlk1	2	70731813	70732066	70725479	70725577	70738420	70738487	0.114	0.0346667	0.0146667	0.016	0.0355
ENSG00000198586	TLK1	2	171028338	171028405	171014850	171014948	171046173	171046362	ENSMUSG00000041997	Tlk1	2	70738420	70738487	70725479	70725577	70742053	70742242	1	0.997333	0.995333	0.995333	1
ENSG00000198586	TLK1	2	171081639	171081708	171061080	171061156	171082780	171082852	ENSMUSG00000041997	Tlk1	2	70768861	70768930	70757473	70757549	70770003	70770075	0.118	0.312	0.347	0.327333	0.2055
ENSG00000198586	TLK1	2	171117738	171117857	171082780	171082852	171160289	171160495	ENSMUSG00000041997	Tlk1	2	70786876	70786995	70770003	70770075	70825192	70825228	0.948667	0.959333	0.912333	0.955333	0.9695
ENSG00000106829	TLE4	9	79612655	79612718	79576132	79576177	79627373	79627448	ENSMUSG00000024642	Tle4	19	14564388	14564451	14543725	14544862	14594383	14594428	0.989	1	0.994333	0.992	1
ENSG00000106829	TLE4	9	79627373	79627448	79612655	79612718	79652592	79652794	ENSMUSG00000024642	Tle4	19	14544787	14544862	14517771	14517973	14564388	14564451	0.876667	0.974	0.992667	0.988333	0.979
ENSG00000065717	TLE2	19	3009541	3009702	3008868	3008945	3011021	3011160	ENSMUSG00000034771	Tle2	10	81586212	81586373	81584602	81584741	81586857	81586927	0.986333	0.973333	0.970667	0.99	0.9975
ENSG00000196781	TLE1	9	81612291	81612393	81611842	81611956	81613376	81613521	ENSMUSG00000008305	Tle1	4	72138961	72139063	72138587	72138688	72139688	72139833	0.101667	0.0116667	0	0.00733333	0
ENSG00000166548	TK2	16	66528993	66529067	66517788	66517877	66531379	66531469	ENSMUSG00000035824	Tk2	8	104236771	104236845	104231159	104231248	104238743	104238833	1	0.595333	0.596667	0.481667	0.716
ENSG00000104067	TJP1	15	29719776	29720016	29718265	29719138	29720357	29720708	ENSMUSG00000030516	Tjp1	7	65314092	65314332	65312554	65313424	65314658	65315009	0.234	0.0246667	0.047	0.154667	0.0335
ENSG00000137221	TJAP1	6	43478136	43478232	43477568	43477628	43497880	43497977	ENSMUSG00000012296	Tjap1	17	46282345	46282439	46264882	46264978	46282959	46282997	0.976333	0.947	0.921333	0.971667	0.935
ENSG00000137221	TJAP1	6	43502587	43502617	43502282	43502349	43503400	43503508	ENSMUSG00000012296	Tjap1	17	46260879	46260909	46260094	46260202	46261135	46261202	0.733667	0.609333	0.782	0.231667	0.775
ENSG00000075131	TIPIN	15	66349059	66349123	66341149	66341356	66349314	66349437	ENSMUSG00000032397	Tipin	9	64294322	64294386	64294009	64294132	64301041	64301248	1	0.961333	0.959667	0.979	0.894
ENSG00000100575	TIMM9	14	58424007	58424095	58411906	58411971	58427053	58427114	ENSMUSG00000021079	Timm9	12	71132000	71132086	71126332	71126397	71136554	71136627	0.918333	0.883333	0.897667	0.847667	0.808
ENSG00000204152	TIMM23B	10	49955001	49955060	49952448	49952533	49958369	49958480	ENSMUSG00000013701	Timm23	14	32191341	32191400	32189143	32189254	32193402	32193451	1	0.993	0.989667	0.994	0.9985
ENSG00000156299	TIAM1	21	31202907	31203012	31195223	31195305	31210044	31210215	ENSMUSG00000002489	Tiam1	16	89849649	89849754	89843252	89843334	89855844	89856015	0.983667	0.996667	0.99	1
ENSG00000156299	TIAM1	21	31276731	31276908	31266009	31266983	31339242	31339422	ENSMUSG00000002489	Tiam1	16	89908546	89908715	89897604	89898578	89955935	89956107	0.900667	0.945667	0.986667	0.918667	0.9505
ENSG00000151923	TIAL1	10	119576846	119576905	119576610	119576750	119577079	119577214	ENSMUSG00000030846	Tial1	7	128444041	128444100	128443806	128443946	128444280	128444404	0.0286667	0.074	0.115667	0.101333	0.1055
ENSG00000151923	TIAL1	10	119580470	119580538	119579934	119580010	119581921	119582009	ENSMUSG00000030846	Tial1	7	128446730	128446798	128446194	128446270	128448120	128448208	0.204333	0.398333	0.239667	0.465333	0.3745
ENSG00000151923	TIAL1	10	119580470	119580846	119579934	119580010	119581921	119582009	ENSMUSG00000030846	Tial1	7	128446730	128447107	128446194	128446270	128448120	128448208	0.202	0.370667	0.220333	0.445333	0.371
ENSG00000116001	TIA1	2	70225327	70225393	70224553	70224629	70227734	70227822	ENSMUSG00000071337	Tia1	6	86423605	86423671	86419928	86420411	86424344	86424420	0.131667	0.165	0.110667	0.214667	0.239
ENSG00000116001	TIA1	2	70228343	70228462	70227734	70227822	70229263	70229318	ENSMUSG00000071337	Tia1	6	86419693	86419812	86418877	86418932	86420323	86420411	0.246333	0.0776667	0.069	0.112	0.089
ENSG00000116001	TIA1	2	70229058	70229091	70227734	70227822	70229263	70229318	ENSMUSG00000071337	Tia1	6	86419100	86419133	86418877	86418932	86420323	86420411	0.536667	0.700667	0.763667	0.731667	0.7855
ENSG00000151500	THYN1	11	134249827	134249920	134248881	134249262	134250274	134250343	ENSMUSG00000035443	Thyn1	9	27005556	27005649	27005145	27005214	27006351	27006447	0.996333	0.965	0.984333	0.977333	0.9845
ENSG00000054118	THRAP3	1	36259381	36259484	36224442	36224505	36282532	36282700	ENSMUSG00000043962	Thrap3	4	126194316	126194404	126186245	126186588	126202569	126202659	0.938	0.482667	0.393	0.580333	0.46
ENSG00000126351	THRA	17	40077507	40077608	40076870	40076938	40083834	40083866	ENSMUSG00000058756	Thra	11	98756922	98757023	98756107	98756175	98760875	98761023	0.995	0.996	0.992667	0.997667	0.994
ENSG00000163634	THOC7	3	63835323	63835390	63835153	63835223	63836300	63836358	ENSMUSG00000053453	Thoc7	14	13950298	13950365	13950118	13950201	13951205	13951263	0.995333	0.993333	0.996667	0.993333	0.987
ENSG00000079134	THOC1	18	260185	260304	259681	259730	264025	264092	ENSMUSG00000024287	Thoc1	18	9962372	9962491	9960485	9960552	9963262	9963311	0.945667	0.995333	0.981667	0.99	0.992
ENSG00000184436	THAP7	22	21001255	21001411	21000646	21000787	21001831	21001911	ENSMUSG00000022760	Thap7	16	17530229	17530385	17528934	17529075	17530777	17530857	1	1	0.977667	0.971667	0.988
ENSG00000137492	THAP12	11	76364337	76364432	76360955	76361063	76365851	76365972	ENSMUSG00000030753	Thap12	7	98707936	98708031	98706996	98707117	98710125	98710233	0.175667	0.166333	0.150333	0.204667	0.251
ENSG00000137574	TGS1	8	55782747	55782812	55773445	55773719	55785718	55785891	ENSMUSG00000028233	Tgs1	4	3583424	3583489	3574874	3575129	3585030	3585188	0.972667	1	1	1	0.9945
ENSG00000092969	TGFB2	1	218363333	218363417	218346234	218347047	218405168	218405332	ENSMUSG00000039239	Tgfb2	1	186690720	186690804	186649734	186649898	186704428	186705700	0.098	0.205667	0.0276667	0.085	0.1455
ENSG00000088451	TGDS	13	94590852	94590943	94583093	94583236	94592240	94592309	ENSMUSG00000022130	Tgds	14	118127494	118127585	118121718	118121861	118128222	118128291	0.920667	0.830667	0.831	0.863333	0.8775
ENSG00000072274	TFRC	3	196071395	196071498	196069454	196069568	196072002	196072152	ENSMUSG00000022797	Tfrc	16	32617096	32617199	32616748	32616898	32618217	32618331	1	0.999	0.998333	1	0.999
ENSG00000105619	TFPT	19	54110050	54110121	54108325	54108395	54114441	54114700	ENSMUSG00000006335	Tfpt	7	3624598	3624669	3621062	3621132	3628827	3629086	0.974	0.955333	0.924333	0.976667	0.97
ENSG00000114354	TFG	3	100747413	100747454	100744832	100744931	100748148	100748531	ENSMUSG00000022757	Tfg	16	56691875	56691916	56690876	56691153	56694399	56694489	0.175667	0.141667	0.296333	0.1	0.109
ENSG00000114126	TFDP2	3	141993537	141993585	141978519	141978682	141995019	141995141	ENSMUSG00000032411	Tfdp2	9	96290579	96290627	96287600	96287722	96294964	96295127	1	0.774667	0.918	0.738667	0.744
ENSG00000198176	TFDP1	13	113610995	113611062	113585773	113585849	113623179	113623286	ENSMUSG00000038482	Tfdp1	8	13357042	13357109	13339664	13339739	13365088	13365195	0.995333	0.725667	0.771	0.769667	0.725
ENSG00000198176	TFDP1	13	113623179	113623286	113585773	113585849	113631622	113631744	ENSMUSG00000038482	Tfdp1	8	13365088	13365195	13339664	13339739	13369458	13369580	1	0.996	0.994667	0.985	0.9905
ENSG00000144043	TEX261	2	70988914	70989017	70985941	70988715	70989748	70989816	ENSMUSG00000014748	Tex261	6	83771446	83771549	83768884	83771303	83772241	83772309	1	0.991333	0.995667	0.988333	0.996
ENSG00000136478	TEX2	17	64160800	64160933	64154841	64154967	64171099	64171199	ENSMUSG00000040548	Tex2	11	106519881	106520014	106513586	106513712	106529261	106529361	0.989333	0.975667	1	0.984	0.9735
ENSG00000187605	TET3	2	74003109	74003166	73986403	73986706	74046277	74048411	ENSMUSG00000034832	Tet3	6	83441216	83441273	83402666	83404824	83454749	83455480	0.977667	0.844333	0.822667	0.895	0.886
ENSG00000121274	TENT4B	16	50222305	50222434	50217555	50217663	50223173	50223387	ENSMUSG00000036779	Tent4b	8	88249104	88249233	88247508	88247616	88250639	88250853	1	0.911	0.97	0.894333	0.956
ENSG00000164329	TENT2	5	79648616	79648693	79645122	79645192	79649061	79649190	ENSMUSG00000042167	Tent2	13	93168390	93168467	93167925	93168054	93171822	93171892	1	0.995333	1	0.993667	0.9985
ENSG00000149256	TENM4	11	78720369	78720390	78712481	78712714	78722667	78722917	ENSMUSG00000048078	Tenm4	7	96854716	96854737	96852332	96852582	96863449	96863682	0.840333	0.928	0.988667	0.630333	0.918
ENSG00000149256	TENM4	11	78778601	78778628	78770991	78771138	78786897	78787083	ENSMUSG00000048078	Tenm4	7	96805104	96805131	96797319	96797505	96811832	96811979	0.826	0.612	0.759	0.538667	0.6445
ENSG00000149256	TENM4	11	78862961	78863132	78855963	78856178	78889784	78890020	ENSMUSG00000048078	Tenm4	7	96729348	96729525	96703925	96704161	96735684	96735899	0.939333	0.953667	0.971667	1	0.982
ENSG00000149256	TENM4	11	78891237	78891336	78889784	78890020	78903267	78903523	ENSMUSG00000048078	Tenm4	7	96702641	96702740	96694769	96695025	96703925	96704161	0.799667	0.931667	0.799333	0.721333	0.7255
ENSG00000218336	TENM3	4	182346650	182346929	182323945	182324252	182600923	182601161	ENSMUSG00000031561	Tenm3	8	48646257	48646536	48417007	48417245	48674409	48674684	0.793667	0.726667	0.678667	0.657	0.732
ENSG00000218336	TENM3	4	182680542	182680737	182680247	182680349	182681813	182682014	ENSMUSG00000031561	Tenm3	8	48342256	48342451	48340953	48341154	48342614	48342716	0.962	0.999	1	1	1
ENSG00000218336	TENM3	4	182744142	182744163	182743169	182743419	182751799	182752032	ENSMUSG00000031561	Tenm3	8	48287132	48287153	48278957	48279190	48287790	48288040	0.679333	0.806333	0.928	0.387333	0.888
ENSG00000145934	TENM2	5	167875985	167876195	167375197	167375473	167952587	167952655	ENSMUSG00000049336	Tenm2	11	36385118	36385328	36300195	36300430	36864667	36864943	0.974	0.973	0.982	0.922333	0.966
ENSG00000145934	TENM2	5	168047426	168047549	167992943	167993182	168062059	168062265	ENSMUSG00000049336	Tenm2	11	36221407	36221530	36206904	36207110	36273230	36273469	0.930667	0.854333	0.853667	0.963	0.886
ENSG00000145934	TENM2	5	168211733	168211754	168204371	168204621	168215039	168215272	ENSMUSG00000049336	Tenm2	11	36054925	36054946	36051789	36052022	36063088	36063338	0.863667	0.840333	0.852333	0.889333	0.895
ENSG00000009694	TENM1	X	124487208	124487229	124481731	124481964	124497015	124497143	ENSMUSG00000016150	Tenm1	X	42648393	42648414	42642575	42642808	42657456	42657706	0.991667	1	0.994	0.954333	0.994
ENSG00000162062	TEDC2	16	2460815	2461224	2460144	2460693	2461746	2461800	ENSMUSG00000024118	Tedc2	17	24219730	24220133	24219152	24219206	24220251	24220310	0.971	0.992333	0.977667	0.977	1
ENSG00000099797	TECR	19	14563205	14563257	14562355	14562575	14563657	14563702	ENSMUSG00000031708	Tecr	8	83573870	83573922	83573410	83573455	83574477	83574528	0.998333	0.999333	0.998333	1	0.9975
ENSG00000099797	TECR	19	14564948	14564992	14564693	14564858	14565065	14565123	ENSMUSG00000031708	Tecr	8	83572548	83572592	83572397	83572455	83572680	83572753	0.990333	0.996333	0.998	0.996	1
ENSG00000074219	TEAD2	19	49351300	49351365	49348702	49348845	49355147	49355206	ENSMUSG00000030796	Tead2	7	45223680	45223745	45220642	45220701	45225652	45225795	0.989667	1	0.966667	1	0.9945
ENSG00000083544	TDRD3	13	60444682	60444748	60439687	60439772	60460379	60460540	ENSMUSG00000022019	Tdrd3	14	87458756	87458822	87457002	87457118	87472075	87472236	1	0.982	1	0.969	0.968
ENSG00000119977	TCTN3	10	95687591	95687719	95687246	95687355	95692919	95693038	ENSMUSG00000025008	Tctn3	19	40609201	40609332	40608901	40609010	40611293	40611412	0.991	0.962	1	0.974333	0.9595
ENSG00000213123	TCTEX1D2	3	196306942	196307012	196296005	196296069	196316097	196316231	ENSMUSG00000014075	Tctex1d2	16	32425240	32425310	32422819	32422953	32426857	32426921	0.996333	0.954	0.995333	0.982333	0.9925
ENSG00000120438	TCP1	6	159785899	159785997	159785385	159785496	159787742	159787871	ENSMUSG00000068039	Tcp1	17	12919350	12919448	12918042	12918171	12919814	12919925	1	0.999	1	1	0.9995
ENSG00000120438	TCP1	6	159788057	159788143	159787742	159787871	159789404	159789572	ENSMUSG00000068039	Tcp1	17	12917797	12917883	12916381	12916629	12918042	12918114	0.890667	0.966333	0.988667	0.965	0.989
ENSG00000070814	TCOF1	5	150383061	150383172	150379531	150379732	150387901	150388088	ENSMUSG00000024613	Tcof1	18	60827339	60827447	60822803	60822990	60828364	60828559	0.152667	0.262667	0.308	0.352333	0.391
ENSG00000196628	TCF4	18	55587044	55587136	55585279	55585352	55589296	55589746	ENSMUSG00000053477	Tcf4	18	69347278	69347370	69344145	69345025	69349071	69349144	0.595	0.903333	0.851333	0.837667	0.874
ENSG00000071564	TCF3	19	1612206	1612433	1609289	1611849	1615685	1615821	ENSMUSG00000020167	Tcf3	10	80410397	80410624	80409513	80410274	80413204	80413337	1	0.989	1	1	0.986
ENSG00000071564	TCF3	19	1615284	1615520	1609291	1611849	1615685	1615804	ENSMUSG00000020167	Tcf3	10	80412826	80413062	80409546	80410274	80413204	80413337	1	0.989667	1	1	0.983
ENSG00000141002	TCF25	16	89883350	89883512	89873569	89873859	89884581	89884613	ENSMUSG00000001472	Tcf25	8	123381399	123381561	123373752	123374064	123382526	123382601	0.998	0.997	0.995333	0.999333	0.997
ENSG00000141002	TCF25	16	89907242	89907322	89906193	89906284	89910590	89910663	ENSMUSG00000001472	Tcf25	8	123399264	123399344	123398515	123398606	123400624	123400697	0.996	0.998333	0.999333	1	0.999
ENSG00000140262	TCF12	15	57063749	57063823	56921025	56921098	57091788	57091829	ENSMUSG00000032228	Tcf12	9	72015637	72015711	72000415	72000518	72109675	72109748	0.957333	0.978667	0.96	0.982667	0.972
ENSG00000140262	TCF12	15	57072652	57072714	57063749	57063823	57091788	57091891	ENSMUSG00000032228	Tcf12	9	72006700	72006762	72000415	72000518	72015637	72015711	0.043	0.115333	0.187667	0.142333	0.135
ENSG00000140262	TCF12	15	57166401	57166466	57091788	57091891	57192157	57192239	ENSMUSG00000032228	Tcf12	9	71943953	71944018	71922651	71922787	72000415	72000474	0.991333	1	1	0.994333	0.9935
ENSG00000140262	TCF12	15	57252420	57252492	57251168	57251423	57253261	57253468	ENSMUSG00000032228	Tcf12	9	71868998	71869070	71868071	71868278	71870073	71870147	0.515	0.577667	0.709333	0.544667	0.833
ENSG00000113649	TCERG1	5	146468340	146468403	146463550	146463793	146469543	146469744	ENSMUSG00000024498	Tcerg1	18	42535084	42535147	42530629	42530890	42536177	42536289	0.568	0.537667	0.535333	0.435333	0.591
ENSG00000113649	TCERG1	5	146481149	146481200	146480027	146480094	146482591	146482727	ENSMUSG00000024498	Tcerg1	18	42551109	42551160	42550041	42550108	42552491	42552627	0.268333	0.0323333	0.025	0.0243333	0.0165
ENSG00000113649	TCERG1	5	146510066	146510160	146509144	146509245	146510440	146510765	ENSMUSG00000024498	Tcerg1	18	42574159	42574253	42573259	42573360	42574517	42574791	0.304667	0.09	0.099	0.147333	0.125
ENSG00000187735	TCEA1	8	53979024	53979171	53970391	53970463	53984362	53984517	ENSMUSG00000033813	Tcea1	1	4893416	4893563	4891914	4892069	4894933	4895005	0.996667	0.997333	0.997	1	0.999
ENSG00000177565	TBL1XR1	3	177064919	177065022	177053772	177053918	177098465	177098493	ENSMUSG00000027630	Tbl1xr1	3	22179202	22179305	22148941	22149008	22188365	22188471	0.824667	0.951667	0.903667	0.930667	0.96
ENSG00000154114	TBCEL	11	121053550	121053732	121047527	121047667	121055051	121055308	ENSMUSG00000037287	Tbcel	9	42444406	42444588	42442818	42443075	42449923	42450063	0.901	0.960667	0.975	0.969333	0.924
ENSG00000284770	TBCE	1	235436385	235436608	235435744	235435840	235437321	235437474	ENSMUSG00000039233	Tbce	13	14005787	14006007	14005233	14005283	14006441	14006537	1	0.989	0.987333	0.993333	0.994
ENSG00000285053	TBCE	1	235438768	235438922	235437321	235437474	235441813	235441882	ENSMUSG00000039233	Tbce	13	14003542	14003696	14001109	14001178	14005142	14005283	0.983333	0.853667	0.982	0.949333	0.9795
ENSG00000141556	TBCD	17	82870223	82870380	82814839	82814934	82884144	82884202	ENSMUSG00000039230	Tbcd	11	121540851	121541008	121503692	121503787	121550223	121550281	0.991	0.994667	0.995	0.995667	0.9995
ENSG00000197226	TBC1D9B	5	179870254	179870495	179869768	179869834	179871461	179871501	ENSMUSG00000036644	Tbc1d9b	11	50161454	50161695	50159642	50159711	50162045	50162111	1	0.929667	0.967	1	0.9765
ENSG00000197226	TBC1D9B	5	179899188	179899307	179894385	179894614	179904701	179904812	ENSMUSG00000036644	Tbc1d9b	11	50140382	50140501	50135824	50135935	50145026	50145255	0.996333	0.997	0.975333	0.988667	0.993
ENSG00000068354	TBC1D25	X	48544868	48545023	48541284	48541442	48558896	48559024	ENSMUSG00000039201	Tbc1d25	X	8172737	8172892	8156315	8156778	8174200	8174310	0.618333	0.922	0.833667	0.955333	0.8675
ENSG00000162065	TBC1D24	16	2493596	2493706	2475117	2475170	2496033	2497113	ENSMUSG00000036473	Tbc1d24	17	24189943	24190053	24185203	24186287	24205473	24205482	0	0.941333	0.904333	0.929667	0.9885
ENSG00000162065	TBC1D24	16	2497709	2497727	2496033	2497113	2498237	2498396	ENSMUSG00000036473	Tbc1d24	17	24184380	24184398	24183693	24183852	24185203	24186201	0.229	0.197667	0.777	0.603333	0.849
ENSG00000162065	TBC1D24	16	2499356	2499420	2498237	2498396	2499834	2499930	ENSMUSG00000036473	Tbc1d24	17	24182785	24182849	24182449	24182545	24183693	24183848	0.992	0.966	0.968667	0.962	0.966
ENSG00000036054	TBC1D23	3	100311832	100311877	100310402	100310542	100316098	100316187	ENSMUSG00000022749	Tbc1d23	16	57181491	57181536	57177931	57178020	57182850	57182990	0.917	0.778	0.969	0.810333	0.8
ENSG00000054611	TBC1D22A	22	47111507	47111603	47037070	47037198	47173497	47174083	ENSMUSG00000051864	Tbc1d22a	15	86449191	86449287	86391076	86391204	86496812	86498503	0.965667	0.99	0.983333	0.984333	0.994
ENSG00000109680	TBC1D19	4	26659596	26659707	26640140	26640187	26666332	26666405	ENSMUSG00000039178	Tbc1d19	5	53838126	53838237	53837923	53837970	53846200	53846273	0.983333	0.995333	0.984333	0.990333	0.9925
ENSG00000109680	TBC1D19	4	26717932	26718017	26688344	26688407	26720080	26720125	ENSMUSG00000039178	Tbc1d19	5	53872252	53872337	53860143	53860206	53874886	53874931	1	0.989333	0.992667	0.993333	0.987
ENSG00000167291	TBC1D16	17	79948871	79949006	79947644	79947831	79949716	79949823	ENSMUSG00000039976	Tbc1d16	11	119155081	119155216	119153888	119154075	119156019	119156168	0.989667	0.990667	0.991	1	0.9985
ENSG00000132405	TBC1D14	4	7009876	7009948	7006631	7006726	7010652	7010777	ENSMUSG00000029192	Tbc1d14	5	36508359	36508431	36507577	36507706	36512453	36512548	0.898667	0.982	0.997667	0.989333	0.996
ENSG00000107021	TBC1D13	9	128790734	128790775	128788333	128788407	128791379	128791441	ENSMUSG00000039678	Tbc1d13	2	30136672	30136713	30134796	30134870	30137120	30137182	0.967	0.903667	0.984667	0.966667	0.9295
ENSG00000108239	TBC1D12	10	94474667	94474783	94441895	94442019	94493364	94493447	ENSMUSG00000048720	Tbc1d12	19	38882658	38882774	38865615	38865739	38895986	38896069	1	0.964333	0.988333	0.962333	0.9915
ENSG00000102125	TAZ	X	154420211	154420264	154419542	154420094	154420657	154420735	ENSMUSG00000009995	Taz	X	74288661	74288714	74288447	74288513	74289104	74289182	1	0.796333	0.972667	0.858333	0.908
ENSG00000157014	TATDN2	3	10278278	10278462	10276360	10276488	10278884	10279034	ENSMUSG00000056952	Tatdn2	6	113709459	113709643	113707265	113707393	113710040	113710205	1	0.994	0.990667	0.984667	0.9925
ENSG00000147687	TATDN1	8	124504270	124504347	124493832	124495542	124508473	124508514	ENSMUSG00000050891	Tatdn1	15	58909572	58909649	58905740	58905811	58916151	58916178	0.959	0.876333	0.824333	0.730667	0.837
ENSG00000089123	TASP1	20	13483226	13483337	13435043	13435154	13528432	13528511	ENSMUSG00000039033	Tasp1	2	139910532	139910643	139883771	139883882	139947156	139947235	1	0.915333	0.918333	0.905667	0.926
ENSG00000089123	TASP1	20	13623445	13623514	13587249	13587370	13625184	13625252	ENSMUSG00000039033	Tasp1	2	140042093	140042162	140008698	140008819	140048241	140048309	1	0.990333	0.981667	0.980333	0.9615
ENSG00000163946	TASOR	3	56624827	56625006	56624478	56624643	56627036	56627145	ENSMUSG00000040651	Tasor	14	27479628	27479807	27477111	27477220	27479923	27480091	0.978667	0.980667	1	0.992	0.9955
ENSG00000163946	TASOR	3	56638705	56638765	56633043	56633966	56639985	56640130	ENSMUSG00000040651	Tasor	14	27467505	27467565	27466166	27466311	27471617	27472546	0.990333	0.406667	0.281667	0.471333	0.2945
ENSG00000143374	TARS2	1	150496481	150496628	150492184	150492489	150496809	150496908	ENSMUSG00000028107	Tars2	3	95748486	95748633	95748041	95748140	95750338	95750417	0.944333	0.978333	0.978333	0.971333	0.978
ENSG00000143374	TARS2	1	150496809	150496908	150492184	150492489	150497529	150497587	ENSMUSG00000028107	Tars2	3	95748041	95748140	95747438	95747656	95750338	95750417	0.250333	1	1	1	0.9865
ENSG00000143374	TARS2	1	150498501	150498664	150497529	150497747	150498896	150499034	ENSMUSG00000028107	Tars2	3	95746534	95746697	95746032	95746170	95747438	95747656	0.985	0.921333	0.981333	0.967333	0.974
ENSG00000139546	TARBP2	12	53503026	53503129	53501365	53501461	53503712	53503808	ENSMUSG00000023051	Tarbp2	15	102520474	102520577	102518454	102518602	102521120	102521213	0.987	0.891667	0.907667	0.911667	0.985
ENSG00000139546	TARBP2	12	53503026	53503129	53502014	53502184	53503712	53503808	ENSMUSG00000023051	Tarbp2	15	102520474	102520577	102518725	102519291	102521120	102521213	0.981667	0.738667	0.729667	0.63	0.702
ENSG00000139546	TARBP2	12	53503026	53503129	53502014	53502184	53503729	53503808	ENSMUSG00000023051	Tarbp2	15	102520474	102520577	102518725	102519291	102521137	102521213	0.990333	0.871	0.868	0.784667	0.8805
ENSG00000169762	TAPT1	4	16196657	16196723	16191360	16191523	16202461	16202582	ENSMUSG00000046985	Tapt1	5	44199312	44199378	44194247	44194410	44204209	44204328	0.108	0.166667	0.117667	0.106	0.15
ENSG00000136560	TANK	2	161223914	161223991	161204674	161204793	161224630	161224637	ENSMUSG00000064289	Tank	2	61643714	61643785	61627720	61627839	61644306	61644422	0.994	0.971667	0.985	0.982	0.9875
ENSG00000170921	TANC2	17	63073942	63074014	63009555	63009626	63099174	63099246	ENSMUSG00000053580	Tanc2	11	105673419	105673491	105625034	105625124	105713381	105713453	0.981	0.993667	1	0.984	0.9985
ENSG00000170921	TANC2	17	63151269	63151380	63099174	63099246	63193990	63194082	ENSMUSG00000053580	Tanc2	11	105758921	105759032	105713381	105713453	105776805	105776897	0.872	0.837667	0.637333	0.719667	0.725
ENSG00000170921	TANC2	17	63151269	63151380	63099174	63099357	63193990	63194082	ENSMUSG00000053580	Tanc2	11	105758921	105759032	105713381	105713564	105776805	105776897	0.687333	0.571333	0.642333	0.676667	0.5575
ENSG00000170921	TANC2	17	63412679	63412709	63411997	63412130	63413542	63413634	ENSMUSG00000053580	Tanc2	11	105914040	105914070	105913356	105913489	105914891	105914983	0.590667	0.423333	0.530667	0.607667	0.387
ENSG00000170921	TANC2	17	63418306	63418407	63415527	63415674	63419998	63422356	ENSMUSG00000053580	Tanc2	11	105919950	105920051	105916913	105917060	105921747	105924115	0.931	0.960667	0.979333	0.975333	0.977
ENSG00000144559	TAMM41	3	11817191	11817337	11808674	11809682	11829713	11829864	ENSMUSG00000030316	Tamm41	6	115016082	115016228	115012157	115012319	115025273	115025424	0.984	0.939	0.973333	0.916333	0.954
ENSG00000198673	TAFA2	12	61720686	61720924	61708276	61710417	61753621	61753746	ENSMUSG00000044071	Tafa2	10	123730081	123730327	123705699	123705824	123738903	123741054	0.259	0.351333	0.302667	0.337	0.251
ENSG00000183662	TAFA1	3	68538755	68538880	68417279	68417420	68544485	68545621	ENSMUSG00000059187	Tafa1	6	96649061	96649186	96523334	96523475	96654766	96656467	1	0.996667	0.988	1
ENSG00000106290	TAF6	7	100111921	100111999	100111727	100111829	100112107	100112253	ENSMUSG00000036980	Taf6	5	138182413	138182491	138182200	138182302	138182597	138182743	0.996667	0.982	0.979	0.985	0.9885
ENSG00000130699	TAF4	20	62000123	62000254	61998982	61999108	62000551	62000721	ENSMUSG00000039117	Taf4	2	179923978	179924109	179922953	179923079	179924416	179924586	1	0.97	0.955	0.962667	0.9155
ENSG00000064313	TAF2	8	119793365	119793451	119791323	119791459	119795531	119795631	ENSMUSG00000037343	Taf2	15	55054233	55054319	55052115	55052251	55055786	55055886	0.952	0.998	0.987333	1	0.9925
ENSG00000270647	TAF15	17	35809971	35810063	35809483	35809576	35817715	35817755	ENSMUSG00000020680	Taf15	11	83473607	83473699	83473114	83473206	83481933	83481973	0.0106667	0.0103333	0.012	0.00566667	0.007
ENSG00000270647	TAF15	17	35824077	35824198	35822639	35822833	35834565	35834598	ENSMUSG00000020680	Taf15	11	83488924	83489045	83487222	83487413	83497893	83497926	1	0.991	0.994	0.975333	0.9905
ENSG00000270647	TAF15	17	35833906	35833941	35824077	35824198	35834565	35834598	ENSMUSG00000020680	Taf15	11	83497261	83497296	83488924	83489045	83497893	83497926	0.987	0.863333	0.941667	0.929333	0.96
ENSG00000197780	TAF13	1	109066134	109066232	109064139	109064693	109074986	109075065	ENSMUSG00000048100	Taf13	3	108578115	108578213	108572879	108572958	108581006	108581370	1	1	0.995333	1	0.9965
ENSG00000197780	TAF13	1	109074986	109075065	109066134	109066232	109075920	109075971	ENSMUSG00000048100	Taf13	3	108572879	108572958	108571698	108571748	108578115	108578213	0.974333	0.992667	1	0.986333	0.995
ENSG00000064995	TAF11	6	34882931	34883080	34880288	34880376	34887786	34888027	ENSMUSG00000024218	Taf11	17	27905261	27905410	27903100	27903188	27907500	27907724	0.994333	0.983667	1	0.983333	0.99
ENSG00000147133	TAF1	X	71397252	71397466	71394066	71394245	71398571	71398737	ENSMUSG00000031314	Taf1	X	101562073	101562287	101559765	101559944	101562813	101562979	0.985333	0.998667	0.993667	1	0.999
ENSG00000147133	TAF1	X	71455006	71455012	71454740	71454857	71458240	71458366	ENSMUSG00000031314	Taf1	X	101590733	101590739	101590472	101590589	101593939	101594065	0.191333	0.388667	0.684333	0.395	0.4125
ENSG00000276234	TADA2A	17	37423508	37423615	37411268	37411390	37437737	37437955	ENSMUSG00000018651	Tada2a	11	84121081	84121188	84109953	84110045	84126987	84127095	1	0.905333	0.912333	0.975333	0.9315
ENSG00000276234	TADA2A	17	37426949	37427009	37423508	37423615	37437737	37437829	ENSMUSG00000018651	Tada2a	11	84118247	84118307	84109953	84110045	84121081	84121188	0.949333	0.956333	0.901	0.967667	0.95
ENSG00000138162	TACC2	10	122213341	122213377	122210396	122211708	122215390	122215451	ENSMUSG00000030852	Tacc2	7	130731530	130731566	130728522	130729828	130733505	130733566	0.465333	0.00166667	0.0116667	0.0926667	0.0005
ENSG00000138162	TACC2	10	122229345	122229486	122227836	122228008	122237394	122237538	ENSMUSG00000030852	Tacc2	7	130743543	130743684	130742129	130742301	130751189	130751333	0.623333	0.345	0.590667	0.211667	0.616
ENSG00000138162	TACC2	10	122230350	122230440	122229345	122229486	122237394	122237538	ENSMUSG00000030852	Tacc2	7	130744526	130744616	130743543	130743684	130751189	130751333	0.0116667	0.00233333	0	0.035	0.002
ENSG00000147526	TACC1	8	38788703	38788819	38787235	38787743	38825307	38825368	ENSMUSG00000065954	Tacc1	8	25200090	25200206	25177933	25177994	25201121	25201449	0.601667	0.475	0.245	0.589667	0.2675
ENSG00000147526	TACC1	8	38819521	38820635	38788703	38788819	38825307	38825368	ENSMUSG00000065954	Tacc1	8	25181822	25182930	25177933	25177994	25200090	25200206	1	0.952	0.916333	0.913	0.863
ENSG00000147526	TACC1	8	38836161	38836287	38831124	38831177	38838469	38838507	ENSMUSG00000065954	Tacc1	8	25169196	25169322	25167514	25167591	25171271	25171324	1	1	0.987333	1	0.983
ENSG00000006128	TAC1	7	97736298	97736352	97734825	97734849	97739873	97740063	ENSMUSG00000061762	Tac1	6	7559098	7559152	7557719	7557743	7562382	7562700	0.802667	0.941333	0.951	0.790333	0.985
ENSG00000157625	TAB3	X	30846550	30846644	30842965	30843049	30852777	30852887	ENSMUSG00000035476	Tab3	X	85621553	85621647	85616373	85616534	85624341	85624425	0.993	0.994667	0.981333	1	0.9625
ENSG00000055208	TAB2	6	149342684	149342833	149317711	149318015	149369908	149370075	ENSMUSG00000015755	Tab2	10	7933067	7933208	7924684	7924872	7955800	7955893	0.217	0.0736667	0.047	0.154667	0.131
ENSG00000055208	TAB2	6	149397968	149398062	149397603	149397764	149399103	149399184	ENSMUSG00000015755	Tab2	10	7911088	7911182	7910046	7910127	7911387	7911548	1	1	0.995333	0.998	0.995
ENSG00000055070	SZRD1	1	16391374	16391424	16367087	16367308	16393227	16393385	ENSMUSG00000040842	Szrd1	4	141120323	141120373	141118526	141118781	141139691	141139727	0.677667	0.673667	0.715333	0.643667	0.648
ENSG00000137501	SYTL2	11	85711112	85711232	85709330	85709500	85714412	85714507	ENSMUSG00000030616	Sytl2	7	90395162	90395282	90392358	90392453	90396473	90396643	0.961333	0.955667	0.830667	0.949667	0.99
ENSG00000011347	SYT7	11	61546030	61546255	61532988	61533124	61551383	61551463	ENSMUSG00000024743	Syt7	19	10422784	10423012	10417962	10418042	10435549	10435685	0.765667	0.0613333	0.261	0.0753333	0.082
ENSG00000011347	SYT7	11	61546030	61546255	61542210	61542579	61547176	61547308	ENSMUSG00000024743	Syt7	19	10422784	10423012	10421756	10421888	10426298	10426667	0.926667	0.235	0.526333	0.425	0.181
ENSG00000011347	SYT7	11	61546534	61546659	61546030	61546255	61547176	61547308	ENSMUSG00000024743	Syt7	19	10422394	10422517	10421756	10421888	10422784	10423012	0.259667	0.415667	0.390667	0.493	0.318
ENSG00000011347	SYT7	11	61546534	61546659	61542210	61542579	61547176	61547308	ENSMUSG00000024743	Syt7	19	10422394	10422517	10421756	10421888	10426298	10426667	0.759667	0.121333	0.252333	0.217333	0.053
ENSG00000011347	SYT7	11	61547176	61547308	61546030	61546255	61551383	61551463	ENSMUSG00000024743	Syt7	19	10421756	10421888	10417962	10418042	10422784	10423012	0.722333	0.947333	0.802667	0.890333	0.9355
ENSG00000011347	SYT7	11	61547176	61547308	61532988	61533124	61551383	61551463	ENSMUSG00000024743	Syt7	19	10421756	10421888	10417962	10418042	10435549	10435685	0.749667	0.622667	0.678667	0.537	0.692
ENSG00000143469	SYT14	1	210159420	210159477	210155720	210155910	210160728	210161042	ENSMUSG00000016200	Syt14	1	192898850	192898907	192897209	192897620	192901751	192901941	0.303333	0.504333	0.862333	0.389	0.6775
ENSG00000102003	SYP	X	49191432	49191763	49187803	49189282	49193271	49193463	ENSMUSG00000031144	Syp	X	7648556	7648887	7645007	7645199	7651836	7653256	0.999333	0.999	0.998	0.989333	0.9965
ENSG00000102003	SYP	X	49197714	49197839	49194165	49194361	49198967	49199033	ENSMUSG00000031144	Syp	X	7641096	7641221	7639760	7639923	7644100	7644242	0.980333	0.999	0.998333	1	0.997
ENSG00000275066	SYNRG	17	37520178	37520214	37514806	37519071	37520537	37520648	ENSMUSG00000034940	Synrg	11	84039655	84039691	84039210	84039321	84040796	84040928	0.81	0.206	0.463333	0.203667	0.6025
ENSG00000275066	SYNRG	17	37577379	37577613	37576340	37576418	37584647	37584759	ENSMUSG00000034940	Synrg	11	83986813	83987047	83982195	83982307	83987912	83987990	0.0966667	0.0863333	0.0183333	0.175333	0.124
ENSG00000163630	SYNPR	3	63609124	63609316	63556542	63556741	63615223	63615536	ENSMUSG00000056296	Synpr	14	13608569	13608761	13562917	13563116	13613723	13613762	0.983	0.997333	0.993	0.97	0.998
ENSG00000159082	SYNJ1	21	32634860	32634884	32628758	32631801	32638907	32639125	ENSMUSG00000022973	Synj1	16	90940472	90940493	90938802	90939034	90944354	90944575	0.993667	0.496	0.888333	0.814	0.8965
ENSG00000159082	SYNJ1	21	32642094	32642133	32641895	32641966	32643409	32643457	ENSMUSG00000022973	Synj1	16	90947014	90947053	90946791	90946862	90948065	90948113	1	1	1	0.991667	0.977
ENSG00000159082	SYNJ1	21	32642094	32642133	32641895	32641966	32644967	32645006	ENSMUSG00000022973	Synj1	16	90947014	90947053	90946791	90946862	90949698	90949737	0.913	0.742333	0.959	1	0.638
ENSG00000159082	SYNJ1	21	32642094	32642133	32641895	32641966	32645645	32645710	ENSMUSG00000022973	Synj1	16	90947014	90947053	90946791	90946862	90950350	90950485	0.768	0.673667	0.948	0.847333	0.383
ENSG00000159082	SYNJ1	21	32643409	32643457	32642094	32642133	32644967	32645006	ENSMUSG00000022973	Synj1	16	90948065	90948113	90947014	90947053	90949698	90949737	0.17	0.885667	0.953333	0.568667	0.9545
ENSG00000159082	SYNJ1	21	32644967	32645006	32641895	32641966	32645645	32645710	ENSMUSG00000022973	Synj1	16	90949698	90949737	90946791	90946862	90950350	90950419	0.665667	0.703	0.944667	0.740333	0.4955
ENSG00000159082	SYNJ1	21	32644967	32645006	32642094	32642133	32645645	32645710	ENSMUSG00000022973	Synj1	16	90949698	90949737	90947014	90947053	90950350	90950419	0.898	0.938	0.992333	0.763333	0.8985
ENSG00000159082	SYNJ1	21	32676331	32676355	32673339	32673531	32678644	32678801	ENSMUSG00000022973	Synj1	16	90971563	90971587	90969182	90969374	90973909	90974066	0.925667	0.880333	0.961	0.719333	0.9285
ENSG00000108639	SYNGR2	17	78171509	78171649	78170816	78171054	78171738	78171942	ENSMUSG00000048277	Syngr2	11	117813045	117813185	117812458	117812696	117813277	117813475	0.721667	0.977333	1	0.979667	0.992
ENSG00000197283	SYNGAP1	6	33442452	33442494	33441580	33441759	33442888	33443960	ENSMUSG00000067629	Syngap1	17	26961068	26961110	26960342	26960521	26961435	26962498	0.178667	0.523	0.788	0.277	0.7655
ENSG00000197283	SYNGAP1	6	33448788	33448868	33447842	33447933	33451759	33452395	ENSMUSG00000067629	Syngap1	17	26967680	26967760	26966869	26966973	26970498	26970562	0.157	0.0833333	0.0456667	0.325333	0.082
ENSG00000054654	SYNE2	14	64215285	64215354	64214143	64214470	64216247	64216387	ENSMUSG00000063450	Syne2	12	76100027	76100096	76099229	76099512	76100991	76101131	0.931667	0.921667	0.959667	0.917667	0.9495
ENSG00000131018	SYNE1	6	152145486	152145555	152143622	152143765	152148044	152148378	ENSMUSG00000096054	Syne1	10	5045265	5045334	5043610	5043753	5047530	5047858	0.069	0.0503333	0.0106667	0.08	0.0275
ENSG00000131018	SYNE1	6	152300640	152300781	152293959	152294127	152301868	152302063	ENSMUSG00000096054	Syne1	10	5193031	5193172	5185752	5185920	5194472	5194667	0.848333	0.981	0.939333	0.852	0.8255
ENSG00000101463	SYNDIG1	20	24584855	24584993	24543019	24543577	24665345	24666616	ENSMUSG00000074736	Syndig1	2	149930904	149931042	149899417	149899975	150003176	150004392	0.979333	0.963333	0.983	0.979	0.973
ENSG00000135316	SYNCRIP	6	85641291	85641451	85640445	85640564	85642796	85642886	ENSMUSG00000032423	Syncrip	9	88480605	88480765	88479793	88479912	88482055	88482131	0.666333	0.702333	0.445333	0.674667	0.64
ENSG00000169895	SYAP1	X	16754944	16755093	16743700	16743840	16757161	16757309	ENSMUSG00000031357	Syap1	X	162863059	162863208	162859298	162859446	162872514	162872654	0.993333	1	1	1	1
ENSG00000169895	SYAP1	X	16756662	16756721	16754944	16755093	16757161	16757309	ENSMUSG00000031357	Syap1	X	162859872	162859931	162859298	162859446	162863059	162863208	1	0.999	1	1	1
ENSG00000169895	SYAP1	X	16757161	16757309	16754944	16755093	16760231	16765340	ENSMUSG00000031357	Syap1	X	162859298	162859446	162857056	162858008	162863059	162863208	1	0.980333	0.971	0.993	0.9575
ENSG00000178691	SUZ12	17	31947616	31947685	31940421	31940486	31966146	31966196	ENSMUSG00000017548	Suz12	11	79999056	79999125	79995744	79995809	80007512	80007562	0.764333	0.909667	0.846333	0.896667	0.906
ENSG00000148248	SURF4	9	133366598	133366675	133365984	133366028	133367258	133367445	ENSMUSG00000014867	Surf4	2	26925607	26925684	26924952	26924996	26926768	26926955	1	0.996333	1	1	0.9995
ENSG00000148290	SURF1	9	133353748	133353940	133352693	133352766	133354658	133354741	ENSMUSG00000015790	Surf1	2	26914706	26914895	26914174	26914247	26915431	26915514	0.98	0.993667	0.991667	0.994667	0.995
ENSG00000196235	SUPT5H	19	39453355	39453521	39445643	39445965	39457674	39457740	ENSMUSG00000003435	Supt5	7	28331369	28331529	28330579	28330645	28338351	28338435	0.995	0.994333	0.992	0.997	0.995
ENSG00000196235	SUPT5H	19	39458293	39458305	39457674	39457740	39458817	39458887	ENSMUSG00000003435	Supt5	7	28330017	28330029	28329582	28329652	28330579	28330645	0.474333	0.952	0.868333	0.809	0.817
ENSG00000164828	SUN1	7	832504	832601	816614	816673	838797	838986	ENSMUSG00000036817	Sun1	5	139215157	139215254	139200636	139200699	139223593	139223785	0.883	0.997	0.987667	1	0.999
ENSG00000164828	SUN1	7	848417	848615	843340	843520	849519	849603	ENSMUSG00000036817	Sun1	5	139229752	139229944	139226705	139226885	139230772	139230838	0.976333	0.287	0.259333	0.513667	0.1275
ENSG00000164828	SUN1	7	849519	849603	843340	843520	851383	851482	ENSMUSG00000036817	Sun1	5	139230772	139230838	139226705	139226885	139233470	139233569	0.0853333	0.789667	0.569	0.797	0.6025
ENSG00000164828	SUN1	7	849922	850033	849519	849603	851383	851481	ENSMUSG00000036817	Sun1	5	139231126	139231237	139230772	139230838	139233470	139233569	0.949333	0.805	0.572	0.922	0.7805
ENSG00000164828	SUN1	7	851383	851482	843340	843520	851949	852043	ENSMUSG00000036817	Sun1	5	139233470	139233569	139226705	139226885	139233900	139233994	0.918	0.994	1	1	1
ENSG00000188612	SUMO2	17	75174751	75174823	75165585	75168401	75181056	75181188	ENSMUSG00000020738	Sumo2	11	115530345	115530417	115523101	115523769	115534551	115534683	0.990333	0.995	0.995667	1	0.9935
ENSG00000116030	SUMO1	2	202210734	202210806	202206179	202207321	202214356	202214429	ENSMUSG00000026021	Sumo1	1	59642417	59642489	59639433	59640268	59644516	59644594	1	0.996667	0.995	0.998333	0.9985
ENSG00000116030	SUMO1	2	202214356	202214434	202210734	202210806	202220031	202220106	ENSMUSG00000026021	Sumo1	1	59644516	59644594	59642417	59642489	59655457	59655532	1	0.998333	1	1	1
ENSG00000129103	SUMF2	7	56078363	56078508	56078101	56078186	56079527	56079567	ENSMUSG00000025538	Sumf2	5	129860069	129860214	129859836	129859921	129862638	129862798	0.949667	0.895667	0.920333	0.941333	0.8645
ENSG00000130540	SULT4A1	22	43827513	43827640	43824509	43826113	43829059	43829198	ENSMUSG00000018865	Sult4a1	15	84078768	84078897	84077144	84077582	84080186	84080325	0.127	0.0726667	0.0116667	0.0693333	0.0065
ENSG00000130540	SULT4A1	22	43833639	43833734	43828805	43829198	43838866	43838913	ENSMUSG00000018865	Sult4a1	15	84086599	84086694	84080186	84080325	84089958	84090085	0.995667	0.997333	0.999333	0.996333	0.999
ENSG00000130540	SULT4A1	22	43833639	43833734	43828805	43829198	43862213	43862406	ENSMUSG00000018865	Sult4a1	15	84086599	84086694	84080186	84080325	84105430	84105609	0.992	0.992333	0.991667	0.997	0.9965
ENSG00000130540	SULT4A1	22	43838866	43838993	43833639	43833734	43839944	43840025	ENSMUSG00000018865	Sult4a1	15	84089958	84090085	84086599	84086694	84090591	84090672	1	0.998333	1	1	0.9995
ENSG00000196562	SULF2	20	47664129	47664189	47663452	47663622	47665198	47665259	ENSMUSG00000006800	Sulf2	2	166080016	166080076	166079459	166079629	166080796	166080891	0.995333	0.932667	0.983333	0.996	0.999
ENSG00000165416	SUGT1	13	52653045	52653103	52652708	52652958	52657531	52657622	ENSMUSG00000022024	Sugt1	14	79587953	79588011	79587690	79587866	79595368	79595459	0.968	0.979	0.98	0.990333	0.9865
ENSG00000064607	SUGP2	19	18993647	18993740	18990889	18991149	18994365	18995280	ENSMUSG00000036054	Sugp2	8	70261230	70261317	70260441	70260589	70262870	70263105	0.217667	0.122	0.201	0.179333	0.2595
ENSG00000111707	SUDS3	12	118401982	118402004	118401758	118401820	118403411	118403517	ENSMUSG00000066900	Suds3	5	117099300	117099322	117098270	117098376	117099476	117099538	0.904667	0.996667	1	0.990333	0.9975
ENSG00000094975	SUCO	1	172577538	172577559	172575517	172575623	172577763	172577819	ENSMUSG00000040297	Suco	1	161845559	161845580	161845302	161845358	161847204	161847310	0.986333	0.954333	0.981333	0.773667	0.9985
ENSG00000094975	SUCO	1	172585017	172585086	172579201	172579267	172585857	172585948	ENSMUSG00000040297	Suco	1	161838753	161838822	161837718	161837809	161844001	161844067	1	0.992667	1	1	0.9985
ENSG00000094975	SUCO	1	172585857	172585948	172579201	172579267	172588759	172588924	ENSMUSG00000040297	Suco	1	161837718	161837809	161834035	161835193	161844001	161844067	0.860667	0.899	0.888667	0.882	0.956
ENSG00000136143	SUCLA2	13	47996842	47997023	47988881	47988981	48001179	48001266	ENSMUSG00000022110	Sucla2	14	73560440	73560621	73552664	73552897	73568633	73568733	0.932	0.977667	0.954333	0.986667	0.989
ENSG00000168952	STXBP6	14	24974664	24974850	24857026	24857157	25049877	25050297	ENSMUSG00000046314	Stxbp6	12	45019466	45019655	44902859	44902990	45074194	45074318	1	0.957	0.878667	0.983	0.957
ENSG00000164506	STXBP5	6	147328698	147328782	147327200	147327276	147334156	147334222	ENSMUSG00000019790	Stxbp5	10	9796937	9797021	9789362	9789428	9798121	9798197	0.016	0.0243333	0.006	0.0113333	0.0065
ENSG00000164506	STXBP5	6	147339178	147339238	147334156	147334222	147353322	147353373	ENSMUSG00000019790	Stxbp5	10	9784340	9784400	9778020	9778071	9789362	9789428	0.088	0.0256667	0.00366667	0.0623333	0.0195
ENSG00000164506	STXBP5	6	147353322	147353373	147334156	147334222	147359083	147359323	ENSMUSG00000019790	Stxbp5	10	9778020	9778071	9770449	9770689	9789362	9789428	0.989667	0.886667	0.950667	0.92	0.8995
ENSG00000166263	STXBP4	17	55007505	55007597	55000807	55000883	55031167	55031264	ENSMUSG00000020546	Stxbp4	11	90600185	90600280	90594744	90594841	90605952	90606031	0.916667	0.971	1	0.977333	0.969
ENSG00000076944	STXBP2	19	7639018	7639100	7638725	7638775	7639730	7639807	ENSMUSG00000004626	Stxbp2	8	3632499	3632581	3632219	3632269	3633290	3633367	1	0.351	0.374333	0.849333	0.39
ENSG00000136854	STXBP1	9	127675803	127675942	127673180	127673261	127676643	127676753	ENSMUSG00000026797	Stxbp1	2	32802753	32802892	32801819	32801929	32806068	32806149	1	1	1	1	1
ENSG00000136854	STXBP1	9	127684367	127684493	127682405	127682560	127690774	127690886	ENSMUSG00000026797	Stxbp1	2	32794587	32794713	32787960	32789637	32796015	32796170	0.498333	0.0503333	0.0613333	0.130667	0.067
ENSG00000170310	STX8	17	9378551	9378653	9250470	9250645	9491828	9491921	ENSMUSG00000020903	Stx8	11	68109276	68109378	68020905	68020998	68203705	68203770	1	1	0.985	0.995667	0.999
ENSG00000170310	STX8	17	9505037	9505162	9491828	9491921	9545171	9545282	ENSMUSG00000020903	Stx8	11	68011314	68011439	67984562	67984673	68020905	68020998	0.993	0.995	0.993333	1	0.993
ENSG00000162236	STX5	11	62827342	62827398	62827154	62827225	62827560	62827631	ENSMUSG00000010110	Stx5a	19	8743079	8743135	8742853	8742924	8743352	8743423	0.986667	1	1	1	0.9985
ENSG00000103496	STX4	16	31038113	31038190	31037925	31038034	31038509	31038647	ENSMUSG00000030805	Stx4a	7	127846199	127846276	127846019	127846128	127846487	127846618	1	0.962333	0.969667	0.991667	0.99
ENSG00000166900	STX3	11	59787036	59787136	59773210	59773294	59788872	59788947	ENSMUSG00000041488	Stx3	19	11791745	11791845	11789556	11789631	11803493	11803577	0.722	0.786667	0.748	1	0.7505
ENSG00000168818	STX18	4	4471638	4471706	4459371	4459487	4541796	4542010	ENSMUSG00000029125	Stx18	5	38092512	38092580	38038741	38039499	38104877	38104993	0.988333	0.802	0.672667	0.859333	0.73
ENSG00000254995	STX16-NPEPL1	20	58669290	58669453	58667986	58668127	58670511	58670603	ENSMUSG00000027522	Stx16	2	174092401	174092567	174091481	174091622	174093433	174093525	0.726	0.835333	0.925667	0.937	0.8595
ENSG00000254995	STX16-NPEPL1	20	58671153	58671297	58670511	58670603	58673630	58673711	ENSMUSG00000027522	Stx16	2	174093928	174094072	174093433	174093525	174095059	174095140	0.955333	0.992667	1	0.995	0.9865
ENSG00000163527	STT3B	3	31632934	31633147	31629250	31629411	31635983	31636045	ENSMUSG00000032437	Stt3b	9	115246044	115246257	115242580	115244045	115248504	115248618	0.993	1	0.996333	0.998
ENSG00000090372	STRN4	19	46721985	46722072	46720408	46720771	46722241	46722340	ENSMUSG00000030374	Strn4	7	16838562	16838649	16838269	16838368	16839740	16839972	0.99	1	1	1	1
ENSG00000090372	STRN4	19	46727451	46727691	46725472	46725648	46727893	46727959	ENSMUSG00000030374	Strn4	7	16831345	16831580	16831024	16831138	16832925	16833101	1	0.997667	1	0.997	0.9975
ENSG00000090372	STRN4	19	46727451	46727567	46725472	46725648	46727893	46728007	ENSMUSG00000030374	Strn4	7	16831464	16831580	16831024	16831138	16832925	16833101	1	0.998667	1	0.998	0.9985
ENSG00000090372	STRN4	19	46727451	46727546	46725472	46725648	46727893	46728007	ENSMUSG00000030374	Strn4	7	16831485	16831580	16831024	16831138	16832925	16833101	1	0.998	1	0.997667	0.9985
ENSG00000090372	STRN4	19	46733815	46733875	46733038	46733236	46736822	46736901	ENSMUSG00000030374	Strn4	7	16825789	16825850	16824138	16824217	16826463	16826661	0.005	0.001	0.00133333	0.00533333	0.0015
ENSG00000196792	STRN3	14	30913523	30913657	30912006	30912182	30929200	30929311	ENSMUSG00000020954	Strn3	12	51629373	51629507	51627704	51627880	51643103	51643214	1	1	1	0.994667	0.9965
ENSG00000196792	STRN3	14	30913523	30913657	30912006	30912182	30935162	30935304	ENSMUSG00000020954	Strn3	12	51629373	51629507	51627704	51627880	51647993	51648135	0.871	0.988333	0.986	0.992333	0.9795
ENSG00000196792	STRN3	14	30918965	30919106	30913523	30913657	30929200	30929311	ENSMUSG00000020954	Strn3	12	51633578	51633719	51629373	51629507	51643103	51643214	0.396667	0.817333	0.822	0.798667	0.853
ENSG00000196792	STRN3	14	30918965	30919106	30913523	30913657	30935162	30935304	ENSMUSG00000020954	Strn3	12	51633578	51633719	51629373	51629507	51647993	51648135	0.100333	0.454333	0.341	0.242333	0.3765
ENSG00000196792	STRN3	14	30929200	30929311	30912006	30912182	30935162	30935304	ENSMUSG00000020954	Strn3	12	51643103	51643214	51627704	51627880	51647993	51648135	0.553	0.972	0.953667	0.959333	0.9445
ENSG00000196792	STRN3	14	30929200	30929311	30913523	30913657	30935162	30935304	ENSMUSG00000020954	Strn3	12	51643103	51643214	51629373	51629507	51647993	51648135	0.257333	0.515	0.423333	0.233333	0.4065
ENSG00000196792	STRN3	14	30929200	30929311	30918965	30919106	30935162	30935304	ENSMUSG00000020954	Strn3	12	51643103	51643214	51633578	51633719	51647993	51648135	0.933333	0.986333	0.983667	0.907	0.9405
ENSG00000143093	STRIP1	1	110045014	110045078	110044839	110044905	110046679	110046744	ENSMUSG00000014601	Strip1	3	107620039	107620103	107618910	107618982	107620208	107620274	0.998333	0.996	1	0.996	0.998
ENSG00000082146	STRADB	2	201477618	201477790	201475618	201475742	201478086	201478113	ENSMUSG00000026027	Stradb	1	58992203	58992375	58991012	58991136	58992650	58992755	1	0.957667	0.942667	0.862	0.959
ENSG00000082146	STRADB	2	201479488	201479531	201478356	201478601	201480031	201480523	ENSMUSG00000026027	Stradb	1	58993560	58993603	58992892	58993137	58994292	58994359	0.986	0.996	0.996333	0.996333	0.997
ENSG00000165283	STOML2	9	35102094	35102194	35101903	35101962	35102685	35102823	ENSMUSG00000028455	Stoml2	4	43030435	43030535	43030239	43030298	43030970	43031108	0.989	0.843333	0.868333	0.828667	0.8735
ENSG00000067221	STOML1	15	73984658	73984871	73978925	73984130	73985317	73985513	ENSMUSG00000032333	Stoml1	9	58260797	58261013	58260226	58260422	58261645	58262520	0.872333	0.985667	0.981667	0.994333	0.982
ENSG00000015592	STMN4	8	27239225	27239279	27235884	27236905	27239970	27240162	ENSMUSG00000022044	Stmn4	14	66358678	66358731	66357845	66358037	66361074	66361674	0.152	0.0403333	0.045	0.0686667	0.0665
ENSG00000015592	STMN4	8	27241676	27241757	27241053	27241262	27242396	27242492	ENSMUSG00000022044	Stmn4	14	66356268	66356349	66355585	66355681	66356708	66356761	0.169333	0.143667	0.135	0.201	0.142
ENSG00000015592	STMN4	8	27242396	27242492	27241053	27241262	27243710	27243801	ENSMUSG00000022044	Stmn4	14	66355585	66355681	66354353	66354445	66356708	66356756	0.999333	0.999	0.999667	1	1
ENSG00000015592	STMN4	8	27243710	27243801	27242109	27242492	27258350	27258386	ENSMUSG00000022044	Stmn4	14	66354353	66354445	66344303	66344411	66355585	66355681	0.998667	0.999667	1	0.999667	1
ENSG00000104435	STMN2	8	79654870	79655062	79641377	79641550	79664814	79664881	ENSMUSG00000027500	Stmn2	3	8554791	8554983	8545572	8545745	8560265	8561606	1	0.999333	0.999	0.999667	0.998
ENSG00000117632	STMN1	1	25903640	25903813	25901406	25901682	25906388	25906419	ENSMUSG00000028832	Stmn1	4	134470666	134470839	134468319	134468429	134472803	134472925	1	0.997	0.992	0.998667	1
ENSG00000117632	STMN1	1	25904663	25904738	25901490	25903813	25906388	25906417	ENSMUSG00000028832	Stmn1	4	134470102	134470175	134468319	134468429	134470666	134470839	1	1	1	0.999667	1
ENSG00000196182	STK40	1	36358736	36358822	36358238	36358382	36361220	36361340	ENSMUSG00000042608	Stk40	4	126125082	126125168	126123715	126123835	126125674	126125818	0.986333	1	1	1	0.999
ENSG00000198648	STK39	2	168065318	168065381	168063499	168063570	168074981	168075011	ENSMUSG00000027030	Stk39	2	68308991	68309054	68307040	68307108	68314363	68314393	0.929667	0.983333	0.994	0.958333	0.991
ENSG00000112079	STK38	6	36517716	36517840	36515337	36515492	36521733	36521817	ENSMUSG00000024006	Stk38	17	28984076	28984200	28982031	28982186	28988177	28988261	0.977667	0.902667	0.888667	0.939333	0.904
ENSG00000165752	STK32C	10	132222860	132222986	132222640	132222772	132224406	132224523	ENSMUSG00000015981	Stk32c	7	139119240	139119366	139119016	139119148	139120669	139120786	0.968	0.986667	0.996667	0.987667	0.977
ENSG00000165752	STK32C	10	132245899	132245955	132227976	132228128	132307571	132307950	ENSMUSG00000015981	Stk32c	7	139141074	139141130	139125127	139125279	139188098	139188517	1	0.987667	0.971	0.974333	0.9815
ENSG00000152953	STK32B	4	5416844	5416934	5398206	5398244	5446672	5446776	ENSMUSG00000029123	Stk32b	5	37490460	37490550	37466735	37466839	37498988	37499026	0.929	0.977333	1	0.975667	0.9795
ENSG00000115694	STK25	2	241498234	241498349	241497615	241497687	241498638	241498784	ENSMUSG00000026277	Stk25	1	93625033	93625148	93624552	93624624	93625460	93625606	0.959333	0.986667	0.996333	0.992667	0.998
ENSG00000115661	STK16	2	219247661	219247757	219247414	219247535	219248192	219248314	ENSMUSG00000026201	Stk16	1	75213132	75213228	75212599	75213006	75213575	75213697	0.958	0.96	0.971667	0.961333	0.9725
ENSG00000118046	STK11	19	1220372	1220505	1219323	1219413	1220580	1220617	ENSMUSG00000003068	Stk11	10	80126032	80126165	80125374	80125568	80126232	80126369	0.989667	0.978333	0.983667	0.985333	0.974
ENSG00000109689	STIM2	4	27007982	27008006	27007532	27007700	27008427	27008528	ENSMUSG00000039156	Stim2	5	54110115	54110139	54109702	54109870	54110536	54110637	0.119	0.108333	0.108	0.0793333	0.0595
ENSG00000167323	STIM1	11	4084672	4084765	4083262	4083498	4086476	4086543	ENSMUSG00000030987	Stim1	7	102428773	102428866	102427081	102427317	102430884	102430928	0.0506667	0.233333	0.0433333	0.195	0.1675
ENSG00000167323	STIM1	11	4088701	4088738	4086476	4086543	4091281	4091798	ENSMUSG00000030987	Stim1	7	102433196	102433233	102430884	102430951	102435383	102435900	0.197667	0.341333	0.61	0.371	0.4625
ENSG00000040341	STAU2	8	73673106	73673242	73617291	73617451	73688653	73688813	ENSMUSG00000025920	Stau2	1	16440322	16440458	16394050	16394210	16463034	16463194	1	0.995	0.998	0.994333	0.994
ENSG00000040341	STAU2	8	73673106	73673242	73617291	73617451	73738283	73738349	ENSMUSG00000025920	Stau2	1	16440322	16440458	16394050	16394210	16509341	16509408	0.989	0.992667	0.996667	0.952333	0.9875
ENSG00000040341	STAU2	8	73688653	73688813	73617291	73617451	73738283	73738327	ENSMUSG00000025920	Stau2	1	16463034	16463194	16394050	16394210	16509341	16509408	0.980667	0.992667	0.996333	0.904667	0.9845
ENSG00000040341	STAU2	8	73688653	73688813	73672981	73673242	73738283	73738327	ENSMUSG00000025920	Stau2	1	16463034	16463194	16440322	16440458	16509341	16509408	0.986333	0.996	0.994	0.968333	0.992
ENSG00000040341	STAU2	8	73709031	73709162	73688650	73688813	73738283	73738344	ENSMUSG00000025920	Stau2	1	16486019	16486150	16463034	16463194	16509341	16509408	0.134667	0.362	0.295333	0.170333	0.3175
ENSG00000168610	STAT3	17	42317181	42317224	42316788	42316851	42322284	42322494	ENSMUSG00000004040	Stat3	11	100889885	100889928	100889477	100889540	100893076	100893286	0.972667	1	1	1	1
ENSG00000084090	STARD7	2	96194957	96195007	96193241	96193352	96195340	96195514	ENSMUSG00000027367	Stard7	2	127284531	127284581	127284094	127284303	127290771	127290882	1	0.999333	0.997667	0.998	0.998
ENSG00000214530	STARD10	11	72755700	72755753	72754728	72755142	72757766	72757884	ENSMUSG00000030688	Stard10	7	101345634	101345687	101343916	101344034	101345891	101346049	0.993	0.891	0.965667	0.944	0.9905
ENSG00000214530	STARD10	11	72757766	72757884	72755700	72755753	72758529	72758633	ENSMUSG00000030688	Stard10	7	101343916	101344034	101343183	101343287	101345634	101345687	0.860333	0.986333	0.971	0.993667	0.9895
ENSG00000136738	STAM	10	17660463	17660548	17644150	17644379	17684674	17684750	ENSMUSG00000026718	Stam	2	14102400	14102485	14074097	14074336	14115816	14115892	0.964667	0.993667	0.981333	0.988333	0.98
ENSG00000136738	STAM	10	17684674	17684750	17660463	17660548	17688026	17688173	ENSMUSG00000026718	Stam	2	14115816	14115892	14102400	14102485	14117388	14117535	0.895667	0.968333	0.973333	0.945	0.977
ENSG00000136738	STAM	10	17684831	17684927	17684674	17684750	17688026	17688173	ENSMUSG00000026718	Stam	2	14115977	14116073	14115816	14115892	14117388	14117535	0.985333	0.997667	1	0.996333	0.998
ENSG00000101972	STAG2	X	124090853	124090964	124090574	124090764	124094017	124094144	ENSMUSG00000025862	Stag2	X	42266365	42266476	42266085	42266275	42269380	42269507	0.396333	0.519667	0.542333	0.363667	0.4775
ENSG00000118007	STAG1	3	136341440	136341551	136340490	136340605	136343831	136344006	ENSMUSG00000037286	Stag1	9	100953485	100953596	100951606	100951781	100954220	100954335	0.989667	0.971333	0.946333	0.940667	0.971
ENSG00000118007	STAG1	3	136377659	136377752	136369107	136369282	136398748	136398829	ENSMUSG00000037286	Stag1	9	100928022	100928115	100908636	100908717	100929840	100930015	0.991667	0.989667	0.976333	0.981667	0.9885
ENSG00000118007	STAG1	3	136568764	136568861	136542118	136542195	136604308	136604473	ENSMUSG00000037286	Stag1	9	100757689	100757786	100737977	100738142	100776755	100776795	0.946333	0.932	0.921333	0.921	0.9115
ENSG00000113532	ST8SIA4	5	100856102	100856396	100806932	100812129	100886342	100886600	ENSMUSG00000040710	St8sia4	1	95627506	95627800	95587681	95591964	95653512	95653770	0.99	0.985	0.962333	0.988667	0.954
ENSG00000140557	ST8SIA2	15	92430048	92430111	92393880	92394162	92434246	92434375	ENSMUSG00000025789	St8sia2	7	73976657	73976720	73971917	73972046	74013396	74013674	0.933667	0.978333	0.973333	0.974	0.958
ENSG00000111728	ST8SIA1	12	22255279	22255389	22248825	22249098	22287148	22287194	ENSMUSG00000030283	St8sia1	6	142876647	142876757	142867853	142867946	142914023	142914168	0.748333	0.833333	0.976333	0.750667	0.872
ENSG00000007341	ST7L	1	112591524	112591603	112583971	112584126	112597970	112598086	ENSMUSG00000045576	St7l	3	104882792	104882871	104874826	104874942	104889285	104889440	0.953	0.976667	0.975667	0.974	0.995
ENSG00000004866	ST7	7	117099761	117099844	117020183	117020629	117119560	117119662	ENSMUSG00000029534	St7	6	17819249	17819332	17749169	17749614	17834616	17834776	0.981	1	1	1	0.9985
ENSG00000004866	ST7	7	117134123	117134192	117131884	117131960	117136080	117136235	ENSMUSG00000029534	St7	6	17850356	17850425	17848003	17848079	17852257	17852412	0.823	0.755333	0.825667	0.620333	0.8115
ENSG00000004866	ST7	7	117170861	117170976	117138434	117138532	117189320	117189393	ENSMUSG00000029534	St7	6	17886003	17886118	17854930	17855028	17904896	17904923	0.996333	1	0.988333	1	0.9935
ENSG00000004866	ST7	7	117190132	117190268	117189320	117189393	117190833	117190932	ENSMUSG00000029534	St7	6	17905706	17905842	17904896	17904969	17906407	17906492	0.125333	0.178667	0.254667	0.354	0.2185
ENSG00000160408	ST6GALNAC6	9	127897825	127898010	127896241	127896332	127899502	127899535	ENSMUSG00000026811	St6galnac6	2	32608041	32608225	32607010	32607111	32609225	32609316	0.297667	0.747333	0.741333	0.688	0.6975
ENSG00000160408	ST6GALNAC6	9	127897955	127898010	127896241	127896332	127899502	127899574	ENSMUSG00000026811	St6galnac6	2	32608041	32608096	32607025	32607111	32609225	32609316	0.494667	0.844667	0.851667	0.804	0.8245
ENSG00000136840	ST6GALNAC4	9	127909950	127910058	127907885	127908581	127912267	127912680	ENSMUSG00000079442	St6galnac4	2	32595693	32595801	32593989	32594402	32597013	32597189	0.879667	0.995333	1	0.991667	1
ENSG00000184005	ST6GALNAC3	1	76313804	76313999	76074745	76074884	76412007	76412417	ENSMUSG00000052544	St6galnac3	3	153509302	153509497	153411461	153411871	153725044	153725174	0.955667	0.950667	0.929667	0.959333	0.8885
ENSG00000073849	ST6GAL1	3	187038741	187038873	186963784	186963926	187042653	187042831	ENSMUSG00000022885	St6gal1	16	23317563	23317698	23256958	23257101	23321032	23321071	0.978333	0.933	0.89	0.961667	0.949
ENSG00000115525	ST3GAL5	2	85846376	85846563	85844395	85844554	85847860	85848084	ENSMUSG00000056091	St3gal5	6	72147068	72147255	72142139	72142483	72149018	72149177	1	0.992667	0.993667	0.995	0.9965
ENSG00000126091	ST3GAL3	1	43792101	43792149	43736232	43736380	43814890	43814933	ENSMUSG00000028538	St3gal3	4	118054649	118054697	118031839	118031882	118107548	118107693	0.846333	0.221667	0.258333	0.434667	0.327
ENSG00000126091	ST3GAL3	1	43814890	43814933	43736232	43736380	43838218	43838249	ENSMUSG00000028538	St3gal3	4	118031839	118031882	118014704	118014797	118107548	118107693	0.990667	0.97	0.986	0.988	0.99
ENSG00000126091	ST3GAL3	1	43900748	43900833	43899540	43899727	43920403	43920550	ENSMUSG00000028538	St3gal3	4	117957434	117957518	117940353	117940500	117958427	117958614	0.022	0.023	0.051	0.0263333	0.0465
ENSG00000157350	ST3GAL2	16	70394981	70395175	70388366	70388546	70398191	70399533	ENSMUSG00000031749	St3gal2	8	110962168	110962362	110956757	110958050	110967416	110967596	0.993667	0.995	0.992333	0.995667	0.9985
ENSG00000008513	ST3GAL1	8	133499134	133499189	133475718	133476600	133545773	133545926	ENSMUSG00000013846	St3gal1	15	67128552	67128607	67113506	67114357	67153042	67153170	0.889	0.987	0.964333	1	0.9795
ENSG00000100380	ST13	22	40832568	40832671	40830839	40830956	40835559	40835670	ENSMUSG00000022403	St13	15	81374803	81374906	81371457	81371574	81377687	81377798	0.984333	1	1	0.999	1
ENSG00000124783	SSR1	6	7295087	7295102	7287569	7289931	7295391	7295485	ENSMUSG00000021427	Ssr1	13	37983094	37983109	37979742	37979806	37983392	37983486	0.548667	0.617	0.808	0.348	0.5705
ENSG00000141298	SSH2	17	29848848	29848929	29793615	29793937	29929937	29930167	ENSMUSG00000037926	Ssh2	11	77278145	77278226	77216286	77216515	77327452	77327496	0.0623333	0.0196667	0	0.0356667	0.0165
ENSG00000084112	SSH1	12	108802321	108802368	108800779	108800926	108805055	108805184	ENSMUSG00000042121	Ssh1	5	113953252	113953299	113951878	113952025	113955717	113955846	0.701	1	0.985667	1
ENSG00000084112	SSH1	12	108809692	108809758	108807611	108807827	108811259	108811328	ENSMUSG00000042121	Ssh1	5	113960599	113960665	113958713	113958908	113961349	113961418	1	1	0.964	1	1
ENSG00000157216	SSBP3	1	54228448	54228477	54228254	54228356	54239128	54239199	ENSMUSG00000061887	Ssbp3	4	107047241	107047270	107039962	107040033	107047363	107047465	1	0.996333	1	0.991333	0.9935
ENSG00000157216	SSBP3	1	54228747	54228826	54228448	54228477	54239128	54239199	ENSMUSG00000061887	Ssbp3	4	107046315	107046394	107039962	107040033	107047241	107047270	1	1	0.997667	1	1
ENSG00000157216	SSBP3	1	54242163	54242212	54241473	54241509	54243234	54243299	ENSMUSG00000061887	Ssbp3	4	107037601	107037650	107036935	107037000	107038221	107038248	1	1	1	1	1
ENSG00000157216	SSBP3	1	54257126	54257186	54251793	54251860	54281437	54281527	ENSMUSG00000061887	Ssbp3	4	107028192	107028252	107009678	107009768	107030861	107030928	0.976333	1	1	1
ENSG00000157216	SSBP3	1	54258068	54258149	54257126	54257186	54281437	54281527	ENSMUSG00000061887	Ssbp3	4	107027216	107027297	107009678	107009768	107028192	107028252	0.650333	0.435	0.159667	0.495	0.1265
ENSG00000157216	SSBP3	1	54258068	54258149	54251793	54251860	54281437	54281527	ENSMUSG00000061887	Ssbp3	4	107027216	107027297	107009678	107009768	107030861	107030928	0.935333	1	1	1
ENSG00000145687	SSBP2	5	81489249	81489309	81474495	81474562	81615472	81615557	ENSMUSG00000003992	Ssbp2	13	91664117	91664177	91564609	91564694	91669675	91669742	0.957	1	1	0.995333	0.9995
ENSG00000145687	SSBP2	5	81513627	81513717	81489249	81489309	81615472	81615557	ENSMUSG00000003992	Ssbp2	13	91642301	91642391	91564609	91564694	91664117	91664177	0.923667	0.627333	0.705667	0.614667	0.7105
ENSG00000145687	SSBP2	5	81615472	81615557	81513627	81513717	81636556	81636618	ENSMUSG00000003992	Ssbp2	13	91564609	91564694	91539334	91539396	91642301	91642391	0.989	0.995333	0.984	0.983	0.993
ENSG00000145687	SSBP2	5	81636556	81636618	81615055	81615557	81750980	81751022	ENSMUSG00000003992	Ssbp2	13	91539334	91539396	91461049	91461248	91564609	91564694	0.995333	0.991333	0.985	1	0.991
ENSG00000145687	SSBP2	5	81650266	81650339	81636471	81636618	81750980	81751016	ENSMUSG00000003992	Ssbp2	13	91524584	91524657	91461049	91461248	91539334	91539396	0.996667	0.986	0.976333	1	0.9815
ENSG00000141380	SS18	18	26035830	26035923	26035004	26035127	26038554	26038659	ENSMUSG00000037013	Ss18	18	14637391	14637484	14636495	14636618	14640256	14640361	0.529333	0.184333	0.545	0.201667	0.4625
ENSG00000141380	SS18	18	26038554	26038659	26035004	26035127	26039288	26039456	ENSMUSG00000037013	Ss18	18	14640256	14640361	14636495	14636618	14640955	14641123	1	0.886667	0.916333	0.907	0.89
ENSG00000111786	SRSF9	12	120464732	120464822	120463949	120464122	120465626	120465787	ENSMUSG00000029538	Srsf9	5	115331449	115331539	115330497	115330658	115332116	115332289	0.00666667	0.138333	0.331667	0.123333	0.406
ENSG00000115875	SRSF7	2	38748897	38749346	38748578	38748653	38749528	38749705	ENSMUSG00000024097	Srsf7	17	80204621	80205081	80204312	80204387	80205261	80205438	0.121	0.093	0.126667	0.0783333	0.0805
ENSG00000124193	SRSF6	20	43459152	43459420	43458360	43458509	43459770	43459895	ENSMUSG00000016921	Srsf6	2	162932814	162933082	162931993	162932142	162933425	162933550	0.191	0.135667	0.065	0.0886667	0.13
ENSG00000116350	SRSF4	1	29165889	29166064	29159373	29160517	29166728	29166866	ENSMUSG00000028911	Srsf4	4	131886130	131886304	131885308	131885492	131891206	131891349	0.892667	0.970333	1	0.982333	0.9625
ENSG00000112081	SRSF3	6	36599820	36600276	36598848	36598983	36601151	36601190	ENSMUSG00000071172	Srsf3	17	29039453	29039909	29038489	29038624	29040774	29040813	0.106333	0.0673333	0.120667	0.139333	0.149
ENSG00000116754	SRSF11	1	70231094	70231203	70228421	70228555	70232267	70232377	ENSMUSG00000055436	Srsf11	3	158024122	158024231	158022840	158022950	158026724	158026858	0.0126667	0.011	0.014	0.033	0.0125
ENSG00000116754	SRSF11	1	70231858	70231975	70228421	70228555	70232267	70232375	ENSMUSG00000055436	Srsf11	3	158023242	158023359	158022840	158022950	158026724	158026858	0.304333	0.148667	0.264333	0.235667	0.165
ENSG00000188529	SRSF10	1	23971572	23971626	23964803	23967723	23971849	23972012	ENSMUSG00000028676	Srsf10	4	135863522	135863576	135863039	135863202	135867125	135868382	0.968333	0.998667	1	0.987333	0.995
ENSG00000136450	SRSF1	17	58005413	58005600	58004587	58005041	58005800	58005973	ENSMUSG00000018379	Srsf1	11	88049411	88049598	88049042	88049215	88049976	88050410	0.939667	0.994	0.996333	0.985333	0.9855
ENSG00000087087	SRRT	7	100882764	100883090	100882052	100882241	100884069	100884239	ENSMUSG00000037364	Srrt	5	137301317	137301647	137300243	137300413	137302125	137302314	0.243333	0.182667	0.295333	0.211667	0.149
ENSG00000177679	SRRM3	7	76260116	76260197	76259905	76260034	76260873	76260903	ENSMUSG00000039860	Srrm3	5	135852390	135852471	135852182	135852311	135852891	135852921	1	1	0.990333	1	0.997
ENSG00000167978	SRRM2	16	2756333	2756606	2752637	2752846	2757471	2757574	ENSMUSG00000039218	Srrm2	17	23806931	23807202	23803186	23803398	23808065	23808173	0.982667	0.930667	0.97	0.960333	0.9765
ENSG00000167978	SRRM2	16	2768504	2768599	2767721	2768261	2768996	2769248	ENSMUSG00000039218	Srrm2	17	23821920	23822015	23821386	23821690	23822412	23822660	0.0896667	0.0326667	0.167	0.0783333	0.091
ENSG00000133226	SRRM1	1	24654305	24654343	24652912	24653032	24654854	24655129	ENSMUSG00000028809	Srrm1	4	135338548	135338586	135337803	135338078	135340502	135340622	0.0673333	0.0266667	0.0546667	0.0223333	0.0215
ENSG00000167720	SRR	17	2321541	2321616	2321305	2321425	2323135	2323222	ENSMUSG00000001323	Srr	11	74909693	74909768	74908995	74909205	74910200	74910320	1	0.998667	0.996667	0.994333	0.999
ENSG00000144867	SRPRB	3	133811116	133811199	133807745	133807823	133815589	133815726	ENSMUSG00000032553	Srprb	9	103197537	103197620	103192212	103192349	103198788	103198866	1	0.997667	1	1	0.9995
ENSG00000135250	SRPK2	7	105203627	105203785	105169156	105169265	105268805	105268869	ENSMUSG00000062604	Srpk2	5	23565113	23565265	23548454	23548563	23616326	23616390	1	0.998333	0.996667	0.995	0.992
ENSG00000135250	SRPK2	7	105268805	105268869	105203627	105203785	105388647	105388702	ENSMUSG00000062604	Srpk2	5	23616326	23616390	23565113	23565265	23675719	23675774	0.587333	0.714667	0.667667	0.723	0.523
ENSG00000096063	SRPK1	6	35870280	35870494	35869481	35869901	35870933	35870959	ENSMUSG00000004865	Srpk1	17	28600242	28600456	28599470	28599869	28600868	28600894	0.965333	0.972333	0.989667	0.962	0.9475
ENSG00000153037	SRP19	5	112862507	112862583	112861187	112861417	112864456	112864528	ENSMUSG00000014504	Srp19	18	34331749	34331825	34331144	34331259	34334292	34334364	1	0.988333	0.996333	0.960667	0.9915
ENSG00000153037	SRP19	5	112864456	112864528	112862361	112862583	112864620	112864732	ENSMUSG00000014504	Srp19	18	34334292	34334364	34331749	34331825	34334456	34334568	1	0.942	0.942333	0.964	0.972
ENSG00000196220	SRGAP3	3	9028099	9028130	9026934	9026995	9038062	9038090	ENSMUSG00000030257	Srgap3	6	112750380	112750411	112749361	112749422	112759748	112759776	0.995333	0.993667	1	1	1
ENSG00000196220	SRGAP3	3	9032649	9032752	9026934	9026995	9038062	9038090	ENSMUSG00000030257	Srgap3	6	112754570	112754673	112749361	112749422	112759748	112759776	0.987667	0.965	1	1	1
ENSG00000196220	SRGAP3	3	9080024	9080087	9064395	9064581	9104679	9104842	ENSMUSG00000030257	Srgap3	6	112795772	112795835	112780872	112781058	112816590	112816753	0.989333	0.992667	0.998	1	0.9965
ENSG00000153914	SREK1	5	66158808	66158932	66153462	66153596	66159218	66159334	ENSMUSG00000032621	Srek1	13	103764295	103764419	103763881	103764006	103769316	103769348	0.415333	0.157333	0.266667	0.103667	0.254
ENSG00000277363	SRCIN1	17	38568210	38568234	38564117	38564313	38574875	38574974	ENSMUSG00000038453	Srcin1	11	97542533	97542557	97537043	97537239	97548879	97548978	0.93	0.886	0.988333	0.919667	0.9625
ENSG00000277363	SRCIN1	17	38568210	38568234	38564117	38564313	38578489	38578791	ENSMUSG00000038453	Srcin1	11	97542533	97542557	97537043	97537239	97551676	97551978	0.937667	0.496667	0.818667	0.591	0.6095
ENSG00000277363	SRCIN1	17	38574875	38574974	38564117	38564313	38578489	38578791	ENSMUSG00000038453	Srcin1	11	97548879	97548978	97537043	97537239	97551676	97551978	0.905	0.256	0.509333	0.409667	0.392
ENSG00000277363	SRCIN1	17	38574875	38574974	38568210	38568234	38578489	38578791	ENSMUSG00000038453	Srcin1	11	97548879	97548978	97542533	97542557	97551676	97551978	0.649	0.437	0.343	0.614	0.4215
ENSG00000080603	SRCAP	16	30722562	30722748	30722121	30722286	30722962	30723229	ENSMUSG00000053877	Srcap	7	127540250	127540433	127539756	127539921	127540655	127540922	0.773	0.331667	0.712	0.458333	0.5365
ENSG00000197122	SRC	20	37386459	37386477	37386074	37386174	37393894	37393993	ENSMUSG00000027646	Src	2	157458842	157458860	157458533	157458633	157462709	157462808	0.889667	0.709	0.782	0.673333	0.6
ENSG00000161011	SQSTM1	5	179825145	179825226	179824181	179824323	179833031	179833227	ENSMUSG00000015837	Sqstm1	11	50206022	50206103	50202813	50203034	50207159	50207301	0.996	0.996667	0.998667	0.996	0.999
ENSG00000104549	SQLE	8	125011536	125011632	125009171	125009343	125018058	125018201	ENSMUSG00000022351	Sqle	15	59324461	59324557	59323806	59323978	59326034	59326177	0.997667	0.993333	0.995333	0.998333	0.9975
ENSG00000197694	SPTAN1	9	128555348	128555399	128552589	128552696	128566737	128566977	ENSMUSG00000057738	Sptan1	2	29968775	29968826	29965679	29965785	29978376	29978616	0.039	0.002	0.00133333	0.00733333	0.001
ENSG00000197694	SPTAN1	9	128592982	128593042	128591476	128591625	128594174	128594373	ENSMUSG00000057738	Sptan1	2	30001099	30001159	29999913	30000062	30002230	30002429	0.863667	0.432	0.703	0.656333	0.702
ENSG00000197694	SPTAN1	9	128609650	128609665	128609121	128609284	128611713	128611845	ENSMUSG00000057738	Sptan1	2	30014157	30014172	30013675	30013838	30015588	30015720	0.997	0.984667	0.997	0.877667	0.9975
ENSG00000197694	SPTAN1	9	128629124	128629187	128627924	128627942	128630320	128630375	ENSMUSG00000057738	Sptan1	2	30028643	30028706	30027630	30027648	30029619	30029674	0.0286667	0.015	0.035	0.096	0.0315
ENSG00000175093	SPSB4	3	141065951	141066798	141051346	141051992	141147141	141148611	ENSMUSG00000046997	Spsb4	9	96995574	96996421	96943481	96944704	97018193	97018843	0.921333	0.982	0.937667	0.971	0.9755
ENSG00000123178	SPRYD7	13	49931017	49931134	49927918	49928085	49936129	49936340	ENSMUSG00000021930	Spryd7	14	61549743	61549860	61545681	61545848	61556520	61556758	0.857	0.996	0.997	0.992	0.998
ENSG00000010072	SPRTN	1	231347796	231347925	231339768	231339868	231351303	231351571	ENSMUSG00000031986	Sprtn	8	124900206	124900335	124899075	124899175	124901624	124901892	0.934	0.991667	0.922	0.915	0.951
ENSG00000198369	SPRED2	2	65334604	65334773	65331986	65332051	65344718	65344799	ENSMUSG00000045671	Spred2	11	20005781	20005950	19998119	19998297	20008412	20008477	0.939667	0.991	0.984	1	0.9935
ENSG00000157837	SPPL3	12	120791468	120791557	120784473	120784593	120810808	120810886	ENSMUSG00000029550	Sppl3	5	115074814	115074903	115061561	115061639	115082220	115082340	0.992333	0.998333	1	0.998333	0.998
ENSG00000138600	SPPL2A	15	50726072	50726126	50725220	50725323	50726320	50726377	ENSMUSG00000027366	Sppl2a	2	126913299	126913353	126912642	126912745	126913531	126913588	0.176667	0.0726667	0.0313333	0.150667	0.086
ENSG00000198917	SPOUT1	9	128823746	128823894	128819650	128822833	128824071	128824174	ENSMUSG00000039660	Spout1	2	30174921	30175069	30173452	30174185	30175186	30175289	0.756333	0.990333	0.992	0.991667	0.997
ENSG00000144228	SPOPL	2	138554438	138554535	138552553	138552681	138559021	138559199	ENSMUSG00000026771	Spopl	2	23541518	23541615	23537460	23537638	23543196	23543324	0.0646667	0.430333	0.341667	0.322333	0.252
ENSG00000121067	SPOP	17	49611279	49611457	49607873	49607929	49618980	49619108	ENSMUSG00000057522	Spop	11	95481913	95482091	95474484	95474612	95485291	95485347	1	1	1	0.998333	0.9985
ENSG00000262655	SPON1	11	14257715	14257898	14256616	14256692	14259279	14259450	ENSMUSG00000038156	Spon1	7	114031764	114031947	114030772	114030848	114032935	114033106	1	0.983	0.937333	0.998	0.9955
ENSG00000152377	SPOCK1	5	136979331	136979469	136975297	136978844	136985139	136985202	ENSMUSG00000056222	Spock1	13	57430288	57430426	57426093	57429485	57436109	57436172	1	0.914333	0.986	0.986	0.996
ENSG00000152377	SPOCK1	5	137273375	137273384	137267009	137267055	137498372	137498594	ENSMUSG00000056222	Spock1	13	57702303	57702312	57696109	57696155	57907401	57907587	0.318	0.708667	0.773333	0.538667	0.682
ENSG00000183018	SPNS2	17	4513246	4513312	4498880	4499417	4525056	4525193	ENSMUSG00000040447	Spns2	11	72474704	72474770	72463642	72463779	72489425	72489904	0.992	0.967333	0.957333	1	0.975
ENSG00000204991	SPIRE2	16	89868188	89868216	89863793	89863861	89869566	89869682	ENSMUSG00000010154	Spire2	8	123366835	123366863	123363322	123363390	123368677	123368793	0.938	0.994667	0.988333	0.991333	0.9955
ENSG00000134278	SPIRE1	18	12453067	12453138	12452484	12452512	12454345	12454483	ENSMUSG00000024533	Spire1	18	67496561	67496632	67495362	67495390	67497176	67497314	0.993333	1	1	1	1
ENSG00000134278	SPIRE1	18	12459754	12459928	12454345	12454483	12463350	12463493	ENSMUSG00000024533	Spire1	18	67501067	67501241	67497176	67497314	67503430	67503573	0.126	0.127	0.0853333	0.131	0.1875
ENSG00000134278	SPIRE1	18	12485958	12486000	12479698	12479871	12493071	12493201	ENSMUSG00000024533	Spire1	18	67512840	67512879	67506553	67506726	67519290	67519420	0.414333	0.198333	0.426667	0.229667	0.232
ENSG00000134278	SPIRE1	18	12635061	12635096	12546673	12546904	12657529	12658045	ENSMUSG00000024533	Spire1	18	67587824	67587859	67552573	67552807	67610404	67610790	1	0.982333	0.991667	0.984	0.9795
ENSG00000197912	SPG7	16	89529476	89529579	89526328	89526468	89530682	89530808	ENSMUSG00000000738	Spg7	8	123077817	123077920	123076850	123076990	123079413	123079539	0.982	0.998667	0.996667	0.996	0.999
ENSG00000065526	SPEN	1	15920869	15920983	15919403	15919517	15922248	15922349	ENSMUSG00000040761	Spen	4	141485558	141485672	141483724	141483825	141487565	141487679	1	0.966667	0.924333	0.976333	0.9335
ENSG00000072195	SPEG	2	219444024	219444059	219443107	219443150	219444652	219444742	ENSMUSG00000026207	Speg	1	75384033	75384068	75383136	75383179	75384655	75384745	1	1	0.977667	0.946667	1
ENSG00000128487	SPECC1	17	20204332	20205912	20155988	20156236	20227412	20227620	ENSMUSG00000042331	Specc1	11	62117699	62119282	62076994	62077236	62128199	62128407	0.724333	0.961667	0.916667	0.983333	0.9325
ENSG00000196141	SPATS2L	2	200439121	200439328	200419249	200419496	200440648	200440784	ENSMUSG00000038305	Spats2l	1	57900633	57900840	57885702	57885949	57902088	57902109	0.670333	0.966	0.943667	0.941333	0.971
ENSG00000021574	SPAST	2	32089521	32089605	32087491	32087578	32098795	32098891	ENSMUSG00000024068	Spast	17	74356085	74356169	74351949	74352036	74359253	74359349	1	0.998667	0.996	0.985667	1
ENSG00000021574	SPAST	2	32098795	32098891	32089521	32089605	32114637	32114752	ENSMUSG00000024068	Spast	17	74359253	74359349	74356085	74356169	74367247	74367435	0.656	0.928	0.944667	0.901333	0.9025
ENSG00000021574	SPAST	2	32141903	32141946	32137108	32137188	32143335	32143349	ENSMUSG00000024068	Spast	17	74375082	74375125	74374122	74374202	74377040	74377120	0.978333	0.995333	0.992333	0.99	0.992
ENSG00000152583	SPARCL1	4	87480371	87480520	87479429	87479578	87482423	87482560	ENSMUSG00000029309	Sparcl1	5	104085706	104085855	104085009	104085158	104087021	104087158	1	0.998333	0.999	0.999
ENSG00000008294	SPAG9	17	50975862	50975901	50974770	50974947	50977107	50977221	ENSMUSG00000020859	Spag9	11	94113262	94113301	94112032	94112146	94114172	94114349	0.280667	0.217	0.126333	0.344333	0.4305
ENSG00000008294	SPAG9	17	50982523	50982672	50979745	50979917	50984922	50984990	ENSMUSG00000020859	Spag9	11	94106633	94106782	94102090	94102158	94108454	94108626	1	0.998333	0.995	0.998333	0.9985
ENSG00000008294	SPAG9	17	51007836	51007851	51007268	51007326	51014231	51014353	ENSMUSG00000020859	Spag9	11	94080739	94080754	94071564	94071686	94081339	94081397	0.081	0.037	0.0543333	0.00966667	0.0105
ENSG00000008294	SPAG9	17	51009130	51009142	51007268	51007326	51014231	51014353	ENSMUSG00000020859	Spag9	11	94079198	94079210	94071564	94071686	94081339	94081397	0.0196667	0.0733333	0.361	0.116333	0.22
ENSG00000008294	SPAG9	17	51014231	51014353	51007268	51007326	51020158	51020258	ENSMUSG00000020859	Spag9	11	94071564	94071686	94068935	94069035	94081339	94081397	0.990667	0.994667	0.997	1	0.998
ENSG00000008294	SPAG9	17	51031680	51031722	51021157	51021365	51041500	51041651	ENSMUSG00000020859	Spag9	11	94060257	94060299	94048407	94048558	94067892	94068100	0.121667	0.0193333	0.0456667	0.0213333	0.031
ENSG00000008294	SPAG9	17	51047374	51047469	51041500	51041651	51056411	51056424	ENSMUSG00000020859	Spag9	11	94043571	94043666	94036599	94036670	94048407	94048558	1	1	1	0.994	0.9965
ENSG00000008294	SPAG9	17	51056411	51056482	51041500	51041651	51079583	51079622	ENSMUSG00000020859	Spag9	11	94036599	94036670	94013622	94013743	94048407	94048558	1	0.991	1	1	0.9885
ENSG00000242808	SOX2-OT	3	181715184	181715292	181699222	181699883	181739568	181739687	ENSMUSG00000105265	Sox2ot	3	34653177	34653284	34638173	34638639	34675668	34675897	0.563	0.199333	0.125333	0.279	0.172
ENSG00000184985	SORCS2	4	7396287	7396355	7192537	7193126	7531529	7531629	ENSMUSG00000029093	Sorcs2	5	36229144	36229212	36153822	36153922	36397565	36398107	0.992333	1	1	1	0.9985
ENSG00000108018	SORCS1	10	106579090	106579251	106573670	106577555	106579368	106579474	ENSMUSG00000043531	Sorcs1	19	50152759	50152920	50150966	50151351	50153053	50153159	0.365333	0.825	0.486	0.288667	0.629
ENSG00000154556	SORBS2	4	185622913	185624494	185620062	185620151	185626831	185627019	ENSMUSG00000031626	Sorbs2	8	45794977	45796558	45792780	45792968	45799709	45799798	0.662	0.727333	0.916333	0.465333	0.898
ENSG00000154556	SORBS2	4	185635354	185635411	185630548	185630598	185646667	185646782	ENSMUSG00000031626	Sorbs2	8	45785268	45785325	45775588	45775703	45789975	45790025	0.0783333	0.246667	0.303667	0.188667	0.3295
ENSG00000154556	SORBS2	4	185651783	185651828	185649466	185649656	185652661	185652688	ENSMUSG00000031626	Sorbs2	8	45770545	45770590	45769828	45769895	45772533	45772653	0.891667	0.813667	0.703667	0.688333	0.4965
ENSG00000154556	SORBS2	4	185684753	185684846	185678795	185678822	185690561	185690599	ENSMUSG00000031626	Sorbs2	8	45741486	45741579	45736152	45736202	45745419	45745446	0.965667	0.789667	0.848	0.782	0.857
ENSG00000154556	SORBS2	4	185734098	185734154	185690561	185690611	185775226	185775366	ENSMUSG00000031626	Sorbs2	8	45694557	45694613	45658803	45658941	45736152	45736202	0.054	0.01	0.009	0.015	0.005
ENSG00000154556	SORBS2	4	185775226	185775366	185690561	185690611	185811663	185811747	ENSMUSG00000031626	Sorbs2	8	45658802	45658941	45627744	45628272	45736152	45736202	1	0.988	0.913333	0.980333	0.9895
ENSG00000095637	SORBS1	10	95322745	95322805	95321962	95322021	95339132	95339327	ENSMUSG00000025006	Sorbs1	19	40300242	40300302	40299462	40299521	40311668	40311748	0.046	0.125	0.114667	0.194667	0.05
ENSG00000095637	SORBS1	10	95336520	95337294	95321962	95322021	95339132	95339327	ENSMUSG00000025006	Sorbs1	19	40309580	40310333	40299462	40299521	40311668	40311863	0.00366667	0.0496667	0.158	0.00266667	0.171
ENSG00000095637	SORBS1	10	95351208	95351376	95346405	95346452	95354881	95354967	ENSMUSG00000025006	Sorbs1	19	40321792	40321960	40318021	40318068	40324746	40324832	0.519333	0.317667	0.784667	0.405667	0.65
ENSG00000095637	SORBS1	10	95355626	95357105	95354881	95354967	95357630	95357803	ENSMUSG00000025006	Sorbs1	19	40325470	40326937	40324746	40324832	40327449	40327622	0.652333	0.508	0.491333	0.192	0.4075
ENSG00000095637	SORBS1	10	95371325	95371427	95367649	95367699	95371983	95372049	ENSMUSG00000025006	Sorbs1	19	40340044	40340146	40336985	40337035	40340684	40340750	0.747667	0.985667	0.99	0.930333	0.9395
ENSG00000095637	SORBS1	10	95371325	95371427	95367649	95367699	95375972	95376056	ENSMUSG00000025006	Sorbs1	19	40340044	40340146	40336985	40337035	40344355	40344439	0.597667	0.859	0.878	0.769	0.817
ENSG00000095637	SORBS1	10	95371325	95371427	95367649	95367699	95381684	95381799	ENSMUSG00000025006	Sorbs1	19	40340044	40340146	40336985	40337035	40349898	40350013	0.233	0.473	0.538	0.185	0.5965
ENSG00000095637	SORBS1	10	95371983	95372049	95367649	95367699	95381684	95381799	ENSMUSG00000025006	Sorbs1	19	40340684	40340750	40336985	40337035	40349898	40350013	0.084	0.0496667	0.081	0.03	0.0735
ENSG00000095637	SORBS1	10	95375972	95376056	95367649	95367699	95381684	95381799	ENSMUSG00000025006	Sorbs1	19	40344355	40344439	40336985	40337035	40349898	40350013	0.34	0.152	0.238667	0.139	0.313
ENSG00000095637	SORBS1	10	95375972	95376056	95371325	95371427	95381684	95381799	ENSMUSG00000025006	Sorbs1	19	40344355	40344439	40340044	40340146	40349898	40350013	0.926	0.229333	0.246	0.61	0.2445
ENSG00000095637	SORBS1	10	95375972	95376056	95371983	95372049	95381684	95381799	ENSMUSG00000025006	Sorbs1	19	40344355	40344439	40340684	40340750	40349898	40350013	0.946	0.642	0.702333	0.785333	0.8165
ENSG00000095637	SORBS1	10	95395000	95395075	95384237	95384285	95397219	95397283	ENSMUSG00000025006	Sorbs1	19	40361428	40361503	40352517	40352565	40363201	40363265	0.074	0.0293333	0.014	0.0463333	0.094
ENSG00000095637	SORBS1	10	95406117	95406147	95399016	95399189	95410632	95410777	ENSMUSG00000025006	Sorbs1	19	40369689	40369719	40364993	40365166	40373475	40373617	0.976333	0.321667	0.376667	0.578	0.3285
ENSG00000095637	SORBS1	10	95414493	95414862	95410632	95410777	95421960	95422073	ENSMUSG00000025006	Sorbs1	19	40376644	40377016	40373475	40373617	40382520	40382633	0.065	0.061	0.057	0.149667	0.0965
ENSG00000095637	SORBS1	10	95415468	95416185	95410632	95410777	95421960	95422073	ENSMUSG00000025006	Sorbs1	19	40377653	40378379	40373475	40373617	40382520	40382633	0.0143333	0.00166667	0.018	0.0366667	0.004
ENSG00000095637	SORBS1	10	95422189	95422216	95421960	95422073	95432447	95432576	ENSMUSG00000025006	Sorbs1	19	40382755	40382782	40382520	40382633	40393387	40393516	0.872333	0.405	0.604667	0.333333	0.3155
ENSG00000095637	SORBS1	10	95434621	95434717	95432447	95432576	95437489	95437555	ENSMUSG00000025006	Sorbs1	19	40395678	40395768	40393387	40393516	40398541	40398610	0.281	0.0583333	0.0863333	0.231667	0.15
ENSG00000095637	SORBS1	10	95491034	95491120	95441125	95441180	95561319	95561355	ENSMUSG00000025006	Sorbs1	19	40451313	40451398	40402257	40402310	40513670	40513704	1	0.994667	0.916333	1	0.9935
ENSG00000159140	SON	21	33572550	33572630	33568970	33569087	33573307	33573455	ENSMUSG00000022961	Son	16	91674694	91674774	91671348	91671465	91675400	91675548	0.105	0.216333	0.281	0.238333	0.3965
ENSG00000149639	SOGA1	20	36812703	36812844	36809981	36810107	36815125	36816281	ENSMUSG00000055485	Soga1	2	157037169	157037310	157033257	157033383	157039826	157041002	0.990333	0.996	1	1	0.986
ENSG00000285441	SOD2	6	159688125	159688242	159684853	159685033	159692660	159692863	ENSMUSG00000006818	Sod2	17	13010519	13010636	13008183	13008386	13013432	13013612	0.960667	0.998	0.998667	0.998333	0.9975
ENSG00000142168	SOD1	21	31666448	31666518	31663789	31663886	31667257	31667341	ENSMUSG00000022982	Sod1	16	90224355	90224425	90222779	90222876	90225144	90225262	0.999333	1	0.999667	0.999667	0.999
ENSG00000274211	SOCS7	17	38364751	38364856	38361710	38361775	38366286	38366417	ENSMUSG00000038485	Socs7	11	97376436	97376541	97373065	97373130	97377935	97378066	1	0.939333	0.934667	0.891667	0.9755
ENSG00000274211	SOCS7	17	38365307	38365409	38364751	38364856	38366286	38366417	ENSMUSG00000038485	Socs7	11	97376996	97377098	97376436	97376541	97377935	97378066	0.791333	0.944	0.995	0.966333	0.9475
ENSG00000112320	SOBP	6	107533458	107533610	107506241	107506427	107658206	107661306	ENSMUSG00000038248	Sobp	10	43127778	43127930	43002499	43004414	43157907	43158093	0.991333	0.992	0.993667	1	0.991
ENSG00000112320	SOBP	6	107533458	107533610	107506241	107506427	107633513	107635469	ENSMUSG00000038248	Sobp	10	43127778	43127930	43020981	43022918	43157907	43158093	0.960667	0.940333	0.877	0.927333	0.9025
ENSG00000112320	SOBP	6	107533458	107533610	107506241	107506427	107587079	107587175	ENSMUSG00000038248	Sobp	10	43127778	43127930	43074592	43074688	43157907	43158093	0.980667	0.969333	0.997667	0.951	0.969
ENSG00000112320	SOBP	6	107587079	107587175	107533458	107533610	107658206	107661306	ENSMUSG00000038248	Sobp	10	43074592	43074688	43002499	43004414	43127778	43127930	0.941667	0.927333	0.979667	1	0.9775
ENSG00000112320	SOBP	6	107587079	107587175	107533458	107533610	107633513	107635469	ENSMUSG00000038248	Sobp	10	43074592	43074688	43020981	43022918	43127778	43127930	0.879667	0.777333	0.861	0.875667	0.883
ENSG00000112320	SOBP	6	107587079	107587175	107506241	107506427	107633513	107635469	ENSMUSG00000038248	Sobp	10	43074592	43074688	43020981	43022918	43157907	43158093	0.950333	0.907	0.839333	0.903333	0.893
ENSG00000112320	SOBP	6	107633513	107635469	107587079	107587175	107658206	107661306	ENSMUSG00000038248	Sobp	10	43020981	43022918	43002499	43004414	43074592	43074688	0.963333	0.919	0.950667	0.974	0.9425
ENSG00000112320	SOBP	6	107633513	107635469	107533458	107533610	107658206	107661306	ENSMUSG00000038248	Sobp	10	43020981	43022918	43002499	43004414	43127778	43127930	0.946333	0.934333	0.986333	1	0.976
ENSG00000112320	SOBP	6	107633513	107635469	107506241	107506427	107658206	107661306	ENSMUSG00000038248	Sobp	10	43020981	43022918	43002499	43004414	43157907	43158093	0.992	0.988667	0.996	1	0.989
ENSG00000057252	SOAT1	1	179302676	179302802	179293713	179293936	179323436	179323495	ENSMUSG00000026600	Soat1	1	156466680	156466798	156457945	156458004	156474147	156474197	1	0.991	0.983	0.944667	0.959
ENSG00000106266	SNX8	7	2269558	2269639	2264297	2264458	2271849	2271896	ENSMUSG00000029560	Snx8	5	140353432	140353513	140353034	140353195	140355959	140356081	0.984333	0.862333	0.903	0.917667	0.9365
ENSG00000129515	SNX6	14	34593044	34593150	34586229	34586305	34597549	34597645	ENSMUSG00000005656	Snx6	12	54763619	54763725	54760398	54760474	54765583	54765679	0.995667	0.998667	1	0.995333	0.999
ENSG00000129515	SNX6	14	34608029	34608140	34605486	34605717	34609637	34609742	ENSMUSG00000005656	Snx6	12	54783402	54783513	54770718	54770840	54784014	54784119	0.924	0.996333	1	0.996	0.984
ENSG00000114520	SNX4	3	125480246	125480319	125476694	125476756	125497340	125497388	ENSMUSG00000022808	Snx4	16	33280632	33280705	33269655	33269703	33284409	33284471	0.990667	0.995333	0.994	1	1
ENSG00000114520	SNX4	3	125489407	125489463	125480246	125480319	125497340	125497388	ENSMUSG00000022808	Snx4	16	33276941	33276997	33269655	33269703	33280632	33280705	0.988	0.976667	0.987	0.995333	0.9905
ENSG00000112335	SNX3	6	108222949	108223045	108214497	108214622	108260759	108261040	ENSMUSG00000019804	Snx3	10	42525953	42526049	42502030	42502492	42533148	42533273	0.998667	0.995	0.994667	0.994333	0.9955
ENSG00000048471	SNX29	16	12042896	12043077	12027319	12027444	12046383	12046454	ENSMUSG00000071669	Snx29	16	11395218	11395399	11367676	11367801	11399764	11399835	0.966667	0.691333	0.878333	0.791	0.8845
ENSG00000143376	SNX27	1	151638887	151639119	151612028	151612512	151658234	151658427	ENSMUSG00000028136	Snx27	3	94561768	94562000	94531196	94531389	94582244	94582549	0.943667	0.968333	0.982	0.983667	0.9805
ENSG00000124104	SNX21	20	45840447	45840458	45834576	45835116	45840638	45840907	ENSMUSG00000050373	Snx21	2	164791557	164791568	164786697	164786855	164791712	164792487	0.875333	0.883	0.971	0.636	0.8475
ENSG00000205302	SNX2	5	122799691	122799855	122795265	122795383	122801868	122801935	ENSMUSG00000034484	Snx2	18	53194429	53194593	53189654	53189772	53197854	53197921	1	0.991333	0.990333	0.994	0.996
ENSG00000115234	SNX17	2	27373039	27373113	27372622	27372740	27373246	27373311	ENSMUSG00000029146	Snx17	5	31195205	31195279	31194795	31194913	31195414	31195479	0.0273333	0.0356667	0.0406667	0.026	0.0385
ENSG00000104497	SNX16	8	81815324	81815394	81803091	81803228	81823791	81823940	ENSMUSG00000027534	Snx16	3	10426162	10426232	10420739	10420876	10434357	10434506	0.923333	0.975333	0.989333	0.988667	0.972
ENSG00000110025	SNX15	11	65032167	65032203	65027438	65027636	65032430	65032551	ENSMUSG00000024787	Snx15	19	6124152	6124188	6123829	6123950	6128048	6128147	0.919667	0.966	1	0.951667	0.9705
ENSG00000135317	SNX14	6	85538837	85538864	85536791	85536924	85541984	85542043	ENSMUSG00000032422	Snx14	9	88400722	88400749	88398238	88398371	88401919	88401978	0.978333	0.808333	0.894667	0.628333	0.854
ENSG00000147164	SNX12	X	71062853	71062949	71061842	71061967	71068141	71068322	ENSMUSG00000046032	Snx12	X	101215482	101215578	101214400	101214525	101222261	101222549	1	0.984	1	0.985333	0.9915
ENSG00000147481	SNTG1	8	50402209	50402344	50394211	50394265	50438542	50438599	ENSMUSG00000025909	Sntg1	1	8782762	8782897	8681972	8682029	8803916	8803943	0.9	0.935333	0.939333	0.909333	0.9215
ENSG00000128739	SNRPN	15	24974310	24974456	24967931	24968082	24975357	24975509	ENSMUSG00000102252	Snrpn	7	59988601	59988747	59987411	59987563	59995405	59995554	0.996667	1	1	1	1
ENSG00000182004	SNRPE	1	203865040	203865119	203863624	203863725	203869876	203870051	ENSMUSG00000090553	Snrpe	1	133606500	133606579	133603870	133604076	133608896	133608959	1	0.991333	0.992667	0.992	0.993
ENSG00000125835	SNRPB	20	2467191	2467315	2465707	2465819	2467606	2467758	ENSMUSG00000027404	Snrpb	2	130176628	130176752	130175329	130175441	130177014	130177166	0.088	0.034	0.0463333	0.043	0.072
ENSG00000131876	SNRPA1	15	101286213	101286293	101285725	101285801	101286907	101287010	ENSMUSG00000030512	Snrpa1	7	66070118	66070198	66069423	66069526	66070589	66070665	0.638333	0.927	0.859333	0.908667	0.893
ENSG00000104852	SNRNP70	19	49102113	49103587	49101389	49101471	49104633	49104735	ENSMUSG00000063511	Snrnp70	7	45381824	45383184	45380716	45380818	45383803	45383885	0.724	0.217667	0.471	0.250333	0.326
ENSG00000104852	SNRNP70	19	49102113	49102173	49101389	49101471	49104633	49104735	ENSMUSG00000063511	Snrnp70	7	45383124	45383184	45380716	45380818	45383803	45383885	0.692667	0.221333	0.468667	0.251	0.312
ENSG00000163788	SNRK	3	43299753	43299815	43286539	43286675	43303097	43303792	ENSMUSG00000038145	Snrk	9	122131892	122131942	122117265	122117407	122136905	122137601	0.723333	0.673	0.861667	0.68	0.685
ENSG00000101298	SNPH	20	1297045	1297252	1296324	1296421	1300561	1300711	ENSMUSG00000027457	Snph	2	151600256	151600463	151597108	151597258	151600977	151601074	1	0.192	0.275667	0.671333	0.3365
ENSG00000101298	SNPH	20	1297144	1297252	1295773	1296421	1300561	1300711	ENSMUSG00000027457	Snph	2	151600256	151600364	151597108	151597258	151600977	151601074	1	0.203333	0.241	0.640667	0.295
ENSG00000163597	SNHG16	17	76558373	76558600	76557768	76557857	76558944	76559043	ENSMUSG00000020812	Snhg16	11	116672163	116672355	116671659	116671756	116672663	116672738	0.0233333	0.989667	0.979667	0.950667	0.979
ENSG00000197157	SND1	7	127929187	127929329	127904746	127904819	127990946	127990955	ENSMUSG00000001424	Snd1	6	28745184	28745326	28724908	28724981	28795828	28795938	0.997667	0.997	1	0.997	0.9995
ENSG00000064692	SNCAIP	5	122452924	122452995	122450532	122451601	122463490	122464075	ENSMUSG00000024534	Sncaip	18	52908609	52908680	52906417	52907477	52915306	52915879	0.748667	0.956667	0.924	0.836333	0.959
ENSG00000143553	SNAPIN	1	153659137	153659184	153658702	153658886	153659447	153659566	ENSMUSG00000001018	Snapin	3	90490547	90490594	90490153	90490272	90490831	90491033	0.895333	0.973	0.994667	0.959333	0.9645
ENSG00000164975	SNAPC3	9	15433551	15433636	15423908	15423986	15444601	15444706	ENSMUSG00000028483	Snapc3	4	83427781	83427866	83418705	83418783	83435190	83435295	1	0.898667	0.879667	0.869	0.942
ENSG00000065609	SNAP91	6	83556142	83556245	83552879	83554285	83560103	83560208	ENSMUSG00000033419	Snap91	9	86769458	86769561	86765922	86767336	86773518	86773623	0.964333	0.982667	0.995333	0.993	0.99
ENSG00000065609	SNAP91	6	83593181	83593259	83592945	83593017	83593477	83593741	ENSMUSG00000033419	Snap91	9	86792163	86792241	86791953	86792025	86792466	86792736	0.863333	0.996333	0.993667	0.995333	0.99
ENSG00000065609	SNAP91	6	83594373	83594481	83593477	83593741	83601270	83601438	ENSMUSG00000033419	Snap91	9	86793356	86793464	86792466	86792736	86798537	86798699	0.987333	1	0.977333	0.979667	0.9915
ENSG00000065609	SNAP91	6	83601584	83601599	83601270	83601438	83605684	83605803	ENSMUSG00000033419	Snap91	9	86798829	86798844	86798537	86798699	86804454	86804567	0.994667	0.965	0.997667	0.976333	0.9725
ENSG00000065609	SNAP91	6	83665438	83665581	83662346	83662422	83707797	83707927	ENSMUSG00000033419	Snap91	9	86839511	86839654	86838791	86838867	86879421	86879581	0.98	0.995667	0.998667	1	0.9985
ENSG00000132639	SNAP25	20	10292881	10292999	10284723	10284772	10293160	10293278	ENSMUSG00000027273	Snap25	2	136769742	136769860	136763572	136763621	136770056	136770174	0.405667	0.393667	0.342667	0.026	0.71
ENSG00000132639	SNAP25	20	10292881	10292999	10284723	10284772	10296924	10297050	ENSMUSG00000027273	Snap25	2	136769742	136769860	136763572	136763621	136773894	136774020	0.996333	0.998667	1	1	0.9995
ENSG00000132639	SNAP25	20	10293160	10293278	10284723	10284772	10296924	10297050	ENSMUSG00000027273	Snap25	2	136770056	136770174	136763572	136763621	136773894	136774020	0.996	0.998333	1	1	0.998
ENSG00000132639	SNAP25	20	10293160	10293278	10292881	10292999	10296924	10297050	ENSMUSG00000027273	Snap25	2	136770056	136770174	136769742	136769860	136773894	136774020	0.310333	0.244333	0.352667	0.901667	0.098
ENSG00000186532	SMYD4	17	1811970	1812115	1804345	1804715	1827860	1828006	ENSMUSG00000018809	Smyd4	11	75382249	75382394	75349668	75349814	75387410	75387500	0.944333	0.935333	0.854	0.939333	0.899
ENSG00000143499	SMYD2	1	214324640	214324708	214318858	214318983	214327621	214327724	ENSMUSG00000026603	Smyd2	1	189891399	189891467	189888814	189888917	189896570	189896695	1	0.998667	1	0.996333	0.9945
ENSG00000108854	SMURF2	17	64593990	64594104	64593439	64593573	64598381	64598490	ENSMUSG00000018363	Smurf2	11	106868996	106869108	106868534	106868668	106871501	106871610	0.111667	0.282333	0.344	0.268	0.392
ENSG00000108854	SMURF2	17	64606601	64606640	64598381	64598490	64661828	64661928	ENSMUSG00000018363	Smurf2	11	106875900	106875939	106871501	106871610	106920180	106920261	0.871	0.775	0.851667	0.847667	0.821
ENSG00000198742	SMURF1	7	99050914	99050992	99049562	99049709	99051356	99051441	ENSMUSG00000038780	Smurf1	5	144894079	144894157	144893160	144893307	144894473	144894558	0.205333	0.173333	0.278333	0.12	0.1415
ENSG00000198742	SMURF1	7	99057204	99057270	99054789	99054865	99057417	99057551	ENSMUSG00000038780	Smurf1	5	144899146	144899212	144897982	144898058	144899364	144899498	0.948	0.963667	0.964	0.985667	0.9415
ENSG00000088826	SMOX	20	4182088	4182848	4181802	4181976	4183493	4183654	ENSMUSG00000027333	Smox	2	131520411	131521171	131520094	131520268	131522058	131522219	0.990667	0.917667	0.980333	0.945	0.959
ENSG00000088826	SMOX	20	4186742	4186832	4183493	4183654	4187269	4187746	ENSMUSG00000027333	Smox	2	131524243	131524333	131522058	131522219	131524742	131524879	0.0186667	0.0886667	0.0916667	0.150667	0.1215
ENSG00000119953	SMNDC1	10	110300546	110300736	110298676	110298790	110303467	110303587	ENSMUSG00000025024	Smndc1	19	53386372	53386556	53384453	53384596	53389302	53389422	0.0343333	0.0293333	0.0386667	0.0356667	0.029
ENSG00000214046	SMIM7	19	16659958	16660000	16659394	16659447	16660084	16660114	ENSMUSG00000044600	Smim7	8	72570873	72570915	72569965	72570018	72571003	72571088	0.991333	0.988333	1	0.996	1
ENSG00000186577	SMIM29	6	34247466	34247492	34247043	34247149	34247680	34247864	ENSMUSG00000062753	AI413582	17	27564384	27564410	27564148	27564254	27564561	27564750	0.913	0.946667	0.995667	0.975667	0.9865
ENSG00000163683	SMIM14	4	39572414	39572463	39556426	39556570	39605070	39605180	ENSMUSG00000037822	Smim14	5	65460523	65460572	65453185	65453328	65468392	65468501	0.974333	0.997333	0.996667	0.998333	0.996
ENSG00000105771	SMG9	19	43744771	43744884	43739672	43740218	43747441	43747539	ENSMUSG00000002210	Smg9	7	24407520	24407633	24406034	24406132	24414938	24415050	0.934333	0.953333	0.992333	0.986667	0.9755
ENSG00000116698	SMG7	1	183547102	183547252	183545965	183546337	183549207	183549288	ENSMUSG00000042772	Smg7	1	152843229	152843379	152841512	152841593	152844035	152844407	0.863667	0.839	0.990333	0.689667	0.891
ENSG00000070366	SMG6	17	2244657	2244719	2236491	2236637	2282646	2282859	ENSMUSG00000038290	Smg6	11	74981851	74981913	74946006	74946219	74990069	74990215	0.993333	0.983	0.984	0.983	0.982
ENSG00000198952	SMG5	1	156251402	156251477	156250857	156250996	156252413	156252504	ENSMUSG00000001415	Smg5	3	88360330	88360405	88359547	88359638	88360753	88360892	1	0.998	1	1	0.999
ENSG00000157106	SMG1	16	18899986	18900044	18896792	18896956	18925949	18926158	ENSMUSG00000030655	Smg1	7	118217719	118217777	118212888	118213052	118243204	118243670	0.443	0.282	0.186667	0.376	0.194
ENSG00000101596	SMCHD1	18	2666156	2666232	2655737	2656261	2666869	2667031	ENSMUSG00000024054	Smchd1	17	71465593	71465669	71463761	71463923	71474978	71475343	0.962	0.992667	1	0.967333	0.9935
ENSG00000198887	SMC5	9	70346604	70346649	70344143	70344269	70347065	70347161	ENSMUSG00000024943	Smc5	19	23215154	23215199	23214644	23214740	23218404	23218530	0.97	0.82	0.920333	0.817	0.906
ENSG00000113810	SMC4	3	160428752	160428942	160426073	160426200	160430598	160430743	ENSMUSG00000034349	Smc4	3	69030242	69030432	69029400	69029527	69031407	69031552	1	0.992333	0.983333	1	0.9855
ENSG00000073584	SMARCE1	17	40642117	40642559	40637491	40637572	40645575	40645619	ENSMUSG00000037935	Smarce1	11	99224720	99225142	99220654	99220735	99228274	99228318	0.283333	0.388333	0.189	0.495	0.3985
ENSG00000073584	SMARCE1	17	40642454	40642559	40637095	40637572	40645575	40645619	ENSMUSG00000037935	Smarce1	11	99225037	99225142	99220654	99220735	99228274	99228318	0.475667	0.565	0.315333	0.709	0.5425
ENSG00000073584	SMARCE1	17	40645575	40645619	40637491	40637572	40645795	40645836	ENSMUSG00000037935	Smarce1	11	99228274	99228318	99220654	99220735	99228496	99228548	0.631667	0.856667	0.857667	0.846333	0.8895
ENSG00000073584	SMARCE1	17	40645575	40645619	40637491	40637572	40647772	40647833	ENSMUSG00000037935	Smarce1	11	99228274	99228318	99220654	99220735	99230401	99230445	0.975667	0.844	0.758667	0.659333	0.753
ENSG00000073584	SMARCE1	17	40645795	40645847	40637491	40637572	40647772	40647814	ENSMUSG00000037935	Smarce1	11	99228496	99228548	99220654	99220735	99230401	99230445	0.990667	0.901667	0.824667	0.881	0.756
ENSG00000082014	SMARCD3	7	151242720	151242843	151242136	151242603	151243658	151243686	ENSMUSG00000028949	Smarcd3	5	24595951	24596074	24595389	24595845	24596806	24596849	0.992667	0.984	0.990667	0.985333	0.9865
ENSG00000139613	SMARCC2	12	56172936	56173029	56172584	56172704	56173695	56173849	ENSMUSG00000025369	Smarcc2	10	128481681	128481774	128480850	128481004	128482082	128482202	0.778667	0.643333	0.712	0.580667	0.566
ENSG00000139613	SMARCC2	12	56183860	56183930	56182003	56182079	56184174	56184244	ENSMUSG00000025369	Smarcc2	10	128465436	128465506	128465156	128465226	128468794	128468868	0.952333	0.999667	1	0.998667	1
ENSG00000173473	SMARCC1	3	47745907	47745993	47738028	47738110	47772816	47772936	ENSMUSG00000032481	Smarcc1	9	110139548	110139634	110135568	110135688	110147044	110147058	1	0.997667	0.994667	0.99	0.9985
ENSG00000163104	SMARCAD1	4	94284959	94285069	94283120	94283303	94289472	94289704	ENSMUSG00000029920	Smarcad1	6	65111775	65111885	65110369	65110552	65114300	65115598	0.997333	0.986667	1	0.980333	0.989
ENSG00000127616	SMARCA4	19	11033766	11033865	11033081	11033517	11034122	11034146	ENSMUSG00000032187	Smarca4	9	21677952	21678051	21677449	21677677	21678315	21678393	0.248	0.0376667	0.128	0.133	0.073
ENSG00000080503	SMARCA2	9	2159813	2159909	2158448	2158594	2161685	2161903	ENSMUSG00000024921	Smarca2	19	26749851	26749947	26748398	26748544	26751823	26752041	0.972333	0.993667	0.978	1	0.9615
ENSG00000080503	SMARCA2	9	2161000	2161035	2159813	2159909	2161685	2161843	ENSMUSG00000024921	Smarca2	19	26751121	26751156	26749851	26749947	26751823	26751981	0.351667	0.165667	0.235	0.096	0.152
ENSG00000080503	SMARCA2	9	2170418	2170472	2161685	2161903	2181570	2181676	ENSMUSG00000024921	Smarca2	19	26759877	26759931	26751823	26752041	26770937	26771043	0.0533333	0.159333	0.159667	0.133667	0.144
ENSG00000080503	SMARCA2	9	2181570	2181676	2161685	2161903	2182140	2182242	ENSMUSG00000024921	Smarca2	19	26770937	26771043	26751823	26752041	26771507	26771609	0.997	0.997	0.996333	0.988667	0.9745
ENSG00000084070	SMAP2	1	40406735	40406869	40373726	40374223	40408652	40408738	ENSMUSG00000032870	Smap2	4	120985194	120985328	120983106	120983192	121016748	121017247	0.992	0.995333	0.975	0.994333	0.9945
ENSG00000084070	SMAP2	1	40413015	40413102	40409756	40409835	40414158	40414240	ENSMUSG00000032870	Smap2	4	120976950	120977037	120975371	120975453	120982126	120982205	0.997	0.987	0.995	0.997333	0.992
ENSG00000112305	SMAP1	6	70791688	70791769	70772928	70773425	70798656	70798737	ENSMUSG00000026155	Smap1	1	23871437	23871518	23866216	23866297	23876373	23876449	0.974667	0.787333	0.963333	0.804667	0.89
ENSG00000141646	SMAD4	18	51058124	51058244	51052325	51054993	51059865	51059916	ENSMUSG00000024515	Smad4	18	73658778	73658898	73657194	73657245	73662657	73662775	0.894667	0.721	0.829	0.869333	0.7845
ENSG00000141646	SMAD4	18	51058339	51058456	51058124	51058244	51059865	51059916	ENSMUSG00000024515	Smad4	18	73658567	73658684	73657194	73657245	73658778	73658898	0.971333	0.941333	0.947667	0.970333	0.9735
ENSG00000175387	SMAD2	18	47851273	47851327	47848474	47848687	47865058	47865133	ENSMUSG00000024563	Smad2	18	76298447	76298501	76292909	76292984	76299782	76299837	0.995667	0.996	1	1	0.997
ENSG00000175387	SMAD2	18	47870474	47870564	47869242	47869436	47896520	47896809	ENSMUSG00000024563	Smad2	18	76286859	76286949	76262439	76262727	76287927	76288121	0.499667	0.697333	0.537667	0.671	0.67
ENSG00000175387	SMAD2	18	47896520	47896809	47869242	47869436	47930799	47930842	ENSMUSG00000024563	Smad2	18	76262439	76262727	76241579	76241979	76287927	76288121	0.982	1	1	1	0.9945
ENSG00000170365	SMAD1	4	145542581	145542698	145539803	145540061	145546702	145546924	ENSMUSG00000031681	Smad1	8	79353329	79353446	79349590	79349812	79356211	79356469	1	0.984333	0.984333	0.988667	0.9925
ENSG00000137776	SLTM	15	58890280	58890461	58889429	58889554	58892896	58893060	ENSMUSG00000032212	Sltm	9	70583931	70584112	70581300	70581464	70584752	70584877	0.927667	0.931333	0.944	0.951667	0.9295
ENSG00000137776	SLTM	15	58899468	58899937	58898802	58898852	58901259	58901287	ENSMUSG00000032212	Sltm	9	70573456	70573925	70572148	70572176	70574575	70574625	0.897	0.936667	0.953	0.961333	0.8165
ENSG00000137776	SLTM	15	58899468	58899883	58898802	58898852	58901259	58901287	ENSMUSG00000032212	Sltm	9	70573510	70573925	70572148	70572176	70574575	70574625	0.870667	0.934333	0.958667	0.950667	0.8025
ENSG00000137776	SLTM	15	58912562	58912610	58901259	58901287	58916934	58916999	ENSMUSG00000032212	Sltm	9	70562813	70562861	70559036	70559101	70572148	70572176	0.890333	0.863	0.954333	0.805	0.9355
ENSG00000137776	SLTM	15	58913498	58913696	58912562	58912610	58916934	58916999	ENSMUSG00000032212	Sltm	9	70561775	70561973	70559036	70559101	70562813	70562861	0.985	0.985667	1	0.987667	0.988
ENSG00000137776	SLTM	15	58916934	58916999	58901259	58901287	58932355	58932443	ENSMUSG00000032212	Sltm	9	70559036	70559101	70543969	70544057	70572148	70572176	1	0.96	0.989	0.969667	0.9575
ENSG00000163681	SLMAP	3	57864806	57864857	57864547	57864716	57890040	57890100	ENSMUSG00000021870	Slmap	14	26459903	26459954	26442574	26442634	26460041	26460185	0.665	0.353333	0.444667	0.444	0.382
ENSG00000163681	SLMAP	3	57864806	57864857	57864547	57864716	57871635	57871698	ENSMUSG00000021870	Slmap	14	26459903	26459954	26453537	26453600	26460041	26460185	0.769	0.687	0.778333	0.892333	0.788
ENSG00000163681	SLMAP	3	57864806	57864857	57864547	57864716	57865241	57865292	ENSMUSG00000021870	Slmap	14	26459903	26459954	26459409	26459460	26460041	26460185	0.938333	0.715333	0.824333	0.894333	0.8435
ENSG00000163681	SLMAP	3	57865241	57865292	57864806	57864857	57871635	57871698	ENSMUSG00000021870	Slmap	14	26459409	26459460	26453537	26453600	26459903	26459954	0.504	0.759667	0.893333	0.902	0.9335
ENSG00000163681	SLMAP	3	57871635	57871698	57865241	57865292	57890040	57890100	ENSMUSG00000021870	Slmap	14	26453537	26453600	26442574	26442634	26459409	26459460	0.919	0.508333	0.568333	0.342	0.484
ENSG00000163681	SLMAP	3	57871635	57871698	57864806	57864857	57890040	57890100	ENSMUSG00000021870	Slmap	14	26453537	26453600	26442574	26442634	26459903	26459954	0.724333	0.728	0.883667	0.653667	0.8305
ENSG00000163681	SLMAP	3	57871635	57871698	57864547	57864716	57890040	57890100	ENSMUSG00000021870	Slmap	14	26453537	26453600	26442574	26442634	26460041	26460210	0.681667	0.316	0.532	0.221	0.3435
ENSG00000163681	SLMAP	3	57907883	57908006	57896872	57896932	57909075	57909150	ENSMUSG00000021870	Slmap	14	26429787	26429910	26428241	26428316	26438678	26438738	0.935667	0.821	0.917333	0.798	0.7915
ENSG00000163681	SLMAP	3	57925844	57925934	57922888	57923023	57927295	57927393	ENSMUSG00000021870	Slmap	14	26416202	26416292	26413167	26414988	26418112	26418247	0.957333	0.679333	0.385	0.871667	0.5395
ENSG00000065613	SLK	10	103992597	103992646	103990674	103990839	103992983	103993133	ENSMUSG00000025060	Slk	19	47611574	47611623	47608904	47609069	47611901	47612051	1	0.997	1	1	0.9985
ENSG00000145147	SLIT2	4	20490802	20490814	20488818	20488982	20491760	20491899	ENSMUSG00000031558	Slit2	5	48191002	48191014	48189428	48189592	48192192	48192331	0.800667	0.592667	0.913667	0.228	0.9445
ENSG00000145147	SLIT2	4	20525148	20525172	20524013	20524177	20528948	20529099	ENSMUSG00000031558	Slit2	5	48220966	48220990	48219916	48220080	48224652	48224803	0.267667	0.339333	0.171333	0.328667	0.3365
ENSG00000145147	SLIT2	4	20573233	20573260	20568864	20569004	20589643	20589737	ENSMUSG00000031558	Slit2	5	48263640	48263667	48259543	48259683	48275581	48275675	0.385333	0.385667	0.454333	0.166333	0.173
ENSG00000197818	SLC9A8	20	49849578	49849680	49845035	49845119	49855437	49855581	ENSMUSG00000039463	Slc9a8	2	167445505	167445607	167443448	167443532	167451206	167451350	0.948667	0.933	0.865333	0.872667	0.9445
ENSG00000197818	SLC9A8	20	49850809	49850844	49849578	49849680	49855437	49855581	ENSMUSG00000039463	Slc9a8	2	167446501	167446536	167445505	167445607	167451206	167451350	0.844667	0.913333	0.977	0.915	0.896
ENSG00000065923	SLC9A7	X	46635588	46635648	46631585	46631649	46643235	46643389	ENSMUSG00000037341	Slc9a7	X	20138912	20138972	20131770	20131834	20158814	20158968	0.236667	0.043	0.021	0.0726667	0.0105
ENSG00000198689	SLC9A6	X	136028885	136028975	136024329	136024483	136030131	136030162	ENSMUSG00000060681	Slc9a6	X	56650508	56650598	56645847	56645953	56651627	56651658	0.02	0.00866667	0.008	0.00366667	0.0025
ENSG00000135740	SLC9A5	16	67257530	67257601	67257344	67257434	67258317	67258447	ENSMUSG00000014786	Slc9a5	8	105357580	105357651	105357393	105357483	105358373	105358503	0.500333	0.356333	0.396	0.473667	0.4305
ENSG00000135740	SLC9A5	16	67262211	67262289	67259819	67259946	67264351	67264522	ENSMUSG00000014786	Slc9a5	8	105361560	105361638	105359326	105359453	105363262	105363433	0.772667	0.0313333	0.006	0.0856667	0.012
ENSG00000135740	SLC9A5	16	67265039	67265106	67264351	67264522	67266087	67266225	ENSMUSG00000014786	Slc9a5	8	105363936	105364006	105363262	105363433	105364681	105364816	1	0.750667	0.818333	0.955333	0.9425
ENSG00000118160	SLC8A2	19	47432166	47432445	47428016	47430465	47437461	47437561	ENSMUSG00000030376	Slc8a2	7	16157146	16157425	16153194	16153294	16158803	16160513	0.994	0.982667	0.981	0.981667	0.975
ENSG00000118160	SLC8A2	19	47441168	47441186	47437848	47437973	47441336	47441440	ENSMUSG00000030376	Slc8a2	7	16150573	16150591	16150340	16150444	16152818	16152943	0.940333	0.834667	0.917	0.909667	0.928
ENSG00000183023	SLC8A1	2	40170280	40170349	40164853	40164984	40174824	40174842	ENSMUSG00000054640	Slc8a1	17	81437744	81437813	81432643	81432774	81441772	81441790	0.605	0.113667	0.208	0.236667	0.2035
ENSG00000183023	SLC8A1	2	40175260	40175281	40174824	40174842	40178386	40178493	ENSMUSG00000054640	Slc8a1	17	81442202	81442223	81441772	81441790	81445486	81445593	0.0966667	0.0443333	0.0586667	0.219667	0.07
ENSG00000131389	SLC6A6	3	14468087	14468212	14467852	14467956	14472204	14472317	ENSMUSG00000030096	Slc6a6	6	91741177	91741302	91740948	91741052	91744916	91745029	0.718667	0.972	0.973	0.968	0.9
ENSG00000131389	SLC6A6	3	14479084	14479185	14478465	14478568	14481670	14481841	ENSMUSG00000030096	Slc6a6	6	91750272	91750373	91749726	91749829	91752286	91752457	1	1	1	1	0.999
ENSG00000197106	SLC6A17	1	110173972	110174099	110172059	110172217	110174778	110174960	ENSMUSG00000027894	Slc6a17	3	107493936	107494063	107493058	107493240	107495665	107495823	1	0.996667	1	1	0.9995
ENSG00000197106	SLC6A17	1	110191971	110192213	110176628	110176739	110192505	110192698	ENSMUSG00000027894	Slc6a17	3	107477176	107477418	107476727	107476920	107491419	107491530	1	0.988667	0.998333	0.993333	0.993
ENSG00000122490	SLC66A2	18	79933968	79934022	79919183	79919400	79943328	79943462	ENSMUSG00000034006	Pqlc1	18	80272461	80272515	80263419	80263553	80283275	80283492	0.580333	0.171	0.250333	0.513667	0.164
ENSG00000169241	SLC50A1	1	155137560	155137722	155136827	155136951	155137978	155138098	ENSMUSG00000027953	Slc50a1	3	89269049	89269211	89268672	89268792	89269826	89269950	0.973333	0.958333	0.978333	0.975	0.9775
ENSG00000033867	SLC4A7	3	27379248	27379356	27372722	27376845	27383152	27383250	ENSMUSG00000021733	Slc4a7	14	14793949	14794057	14791051	14791164	14796076	14796309	0.883	0.953667	0.972333	0.975	0.9285
ENSG00000033867	SLC4A7	3	27409355	27409530	27404829	27404963	27411641	27411748	ENSMUSG00000021733	Slc4a7	14	14762347	14762522	14760234	14760341	14765576	14765710	0.630667	0.932	1	1	0.9215
ENSG00000033867	SLC4A7	3	27422780	27422840	27421621	27421779	27424036	27424152	ENSMUSG00000021733	Slc4a7	14	14747732	14747792	14745967	14746083	14748465	14748623	0.069	0.0496667	0.028	0.0393333	0.034
ENSG00000163798	SLC4A1AP	2	27682247	27682359	27677737	27677924	27685036	27685277	ENSMUSG00000029141	Slc4a1ap	5	31540385	31540497	31536135	31536324	31543669	31543913	0.959667	0.993667	0.995333	1	0.994
ENSG00000163798	SLC4A1AP	2	27687933	27688020	27685036	27685277	27688699	27688767	ENSMUSG00000029141	Slc4a1ap	5	31546179	31546266	31543669	31543913	31548610	31548681	0.994333	0.242	0.256333	0.485	0.3155
ENSG00000144290	SLC4A10	2	161873915	161874005	161872292	161872384	161879130	161879288	ENSMUSG00000026904	Slc4a10	2	62244351	62244441	62243361	62243453	62250378	62250536	0.436667	0.321667	0.344667	0.752	0.388
ENSG00000144290	SLC4A10	2	161902027	161902164	161900910	161901011	161904003	161904178	ENSMUSG00000026904	Slc4a10	2	62265041	62265179	62263952	62264053	62267400	62267575	0.219333	0.1	0.0236667	0.00666667	0.0145
ENSG00000144290	SLC4A10	2	161977721	161977760	161976759	161976876	161983178	161983359	ENSMUSG00000026904	Slc4a10	2	62317475	62317514	62316564	62316681	62324724	62324823	0.778667	0.633333	0.845	0.556	0.838
ENSG00000070214	SLC44A1	9	105309723	105309866	105299219	105299309	105335562	105335587	ENSMUSG00000028412	Slc44a1	4	53491387	53491530	53481463	53481553	53517544	53517681	0.984	0.987	0.981333	0.989	0.977
ENSG00000070214	SLC44A1	9	105335562	105335699	105309723	105309866	105348357	105348451	ENSMUSG00000028412	Slc44a1	4	53517544	53517681	53491387	53491530	53528654	53528709	0.981	0.983	0.981	0.986	0.9895
ENSG00000070214	SLC44A1	9	105356211	105356381	105348357	105348451	105358343	105358433	ENSMUSG00000028412	Slc44a1	4	53536322	53536492	53528654	53528748	53538389	53538479	0.939333	0.911667	0.954333	0.965667	0.8895
ENSG00000167703	SLC43A2	17	1616561	1616769	1614978	1615034	1627714	1627920	ENSMUSG00000038178	Slc43a2	11	75543157	75543365	75532587	75532788	75544681	75544737	0.885333	0.967333	0.984	0.983	0.986
ENSG00000136052	SLC41A2	12	104889032	104889177	104886292	104886439	104895273	104895345	ENSMUSG00000034591	Slc41a2	10	83301161	83301306	83297153	83297300	83304303	83304375	0.961333	0.961333	0.977333	1	0.9915
ENSG00000168003	SLC3A2	11	62882907	62882999	62881708	62882066	62884456	62884512	ENSMUSG00000010095	Slc3a2	19	8711833	8711928	8709714	8709783	8712729	8712903	1	0.999	0.996667	0.998667	0.999
ENSG00000133195	SLC39A11	17	73084807	73084846	73031555	73031714	73088656	73088775	ENSMUSG00000041654	Slc39a11	11	113559510	113559549	113523465	113523624	113562005	113562124	0.968	0.953333	0.990667	0.963	0.962
ENSG00000103042	SLC38A7	16	58678332	58678474	58677325	58677424	58678695	58678763	ENSMUSG00000036534	Slc38a7	8	95845798	95845943	95844887	95844986	95846132	95846331	1	0.974	0.988333	0.976	0.981
ENSG00000134294	SLC38A2	12	46366863	46366945	46365106	46365189	46367075	46367168	ENSMUSG00000022462	Slc38a2	15	96695012	96695094	96693555	96693638	96695215	96695308	0.992333	0.993333	1	0.996333	0.995
ENSG00000134294	SLC38A2	12	46370511	46370627	46367266	46367340	46370775	46370857	ENSMUSG00000022462	Slc38a2	15	96697921	96698037	96695435	96695509	96698181	96698263	0.759667	0.937667	0.968	0.965	0.8925
ENSG00000157637	SLC38A10	17	81250069	81250093	81246884	81247061	81251492	81251612	ENSMUSG00000061306	Slc38a10	11	120108466	120108490	120106433	120106610	120109431	120109536	0.616333	0.780667	0.9	0.416667	0.806
ENSG00000157637	SLC38A10	17	81260237	81260394	81253072	81253240	81270917	81271024	ENSMUSG00000061306	Slc38a10	11	120116864	120117021	120110837	120111005	120128422	120128529	0.991333	0.992333	0.989333	0.996333	0.994
ENSG00000157637	SLC38A10	17	81289690	81289808	81284849	81284895	81294822	81294914	ENSMUSG00000061306	Slc38a10	11	120147720	120147838	120141599	120141645	120150979	120151287	1	0.644667	0.478667	0.839667	0.7835
ENSG00000137700	SLC37A4	11	119025691	119025757	119025190	119025329	119025966	119026080	ENSMUSG00000032114	Slc37a4	9	44401706	44401769	44401420	44401534	44402072	44402211	0.721	0.929333	0.970667	0.465333	0.8245
ENSG00000157800	SLC37A3	7	140358639	140358785	140355667	140355764	140364407	140364491	ENSMUSG00000029924	Slc37a3	6	39354976	39355122	39352653	39352750	39357399	39357483	0.979333	0.708333	0.781333	0.854333	0.847
ENSG00000157800	SLC37A3	7	140380281	140380390	140369589	140369682	140382437	140382596	ENSMUSG00000029924	Slc37a3	6	39364502	39364611	39359949	39360042	39366888	39367046	0.986667	0.994	1	1	0.9995
ENSG00000115084	SLC35F5	2	113750424	113750568	113746276	113746339	113755164	113755306	ENSMUSG00000026342	Slc35f5	1	125566467	125566611	125562499	125562641	125568546	125568573	0.988667	1	1	1	0.999
ENSG00000127526	SLC35E1	19	16568031	16568169	16565227	16566657	16571511	16571536	ENSMUSG00000019731	Slc35e1	8	72489451	72489589	72488120	72488246	72491841	72491912	0.975	0.966333	0.978333	0.976333	0.993
ENSG00000080189	SLC35C2	20	46350760	46350890	46345979	46350524	46352050	46352226	ENSMUSG00000017664	Slc35c2	2	165277451	165277581	165276553	165277273	165278240	165278416	1	0.978333	0.976	0.948333	0.9895
ENSG00000080189	SLC35C2	20	46355801	46355874	46355072	46355241	46356573	46356637	ENSMUSG00000017664	Slc35c2	2	165281307	165281380	165280785	165280954	165282080	165282144	1	1	1	0.989	0.999
ENSG00000124786	SLC35B3	6	8422469	8422624	8420720	8420828	8427936	8428058	ENSMUSG00000021432	Slc35b3	13	38944499	38944654	38943058	38943166	38954108	38954230	0.764	0.661	0.768	0.885	0.6375
ENSG00000121073	SLC35B1	17	49706203	49706334	49705865	49705896	49706964	49707068	ENSMUSG00000020873	Slc35b1	11	95386485	95386616	95385800	95385904	95387210	95387241	0.990333	0.997667	0.995667	1	0.994
ENSG00000121073	SLC35B1	17	49706203	49706309	49705865	49705896	49706964	49707068	ENSMUSG00000020873	Slc35b1	11	95386510	95386616	95385800	95385904	95387210	95387241	0.987	0.997333	0.995333	1	0.994
ENSG00000138459	SLC35A5	3	112570539	112570670	112569170	112569269	112573888	112573956	ENSMUSG00000022664	Slc35a5	16	45151452	45151586	45147267	45147335	45152576	45152675	1	0.992667	0.991667	0.994	0.9915
ENSG00000014824	SLC30A9	4	42075656	42075786	42070525	42070691	42078211	42078325	ENSMUSG00000029221	Slc30a9	5	67349781	67349911	67347919	67348085	67352651	67352765	0.997667	0.997667	1	1	0.998
ENSG00000152683	SLC30A6	2	32174062	32174147	32171286	32171373	32175318	32175361	ENSMUSG00000024069	Slc30a6	17	74404003	74404088	74401911	74401998	74405684	74405727	1	1	1	0.974333	0.998
ENSG00000145740	SLC30A5	5	69121693	69121895	69118371	69118628	69123198	69123425	ENSMUSG00000021629	Slc30a5	13	100809083	100809279	100806533	100806760	100811305	100811435	1	0.980667	0.978667	1	0.9915
ENSG00000136856	SLC2A8	9	127403958	127404067	127403277	127403803	127404817	127404991	ENSMUSG00000026791	Slc2a8	2	32975919	32976028	32975313	32975484	32976136	32976280	1	0.898333	0.668	0.908333	0.8785
ENSG00000160326	SLC2A6	9	133473414	133473600	133473104	133473250	133473979	133474088	ENSMUSG00000036067	Slc2a6	2	27023087	27023249	27022718	27022864	27023534	27023643	0.513	0.985667	0.969333	0.982	0.9845
ENSG00000198246	SLC29A3	10	71344208	71344291	71322755	71323054	71351561	71351788	ENSMUSG00000020100	Slc29a3	10	60730569	60730652	60723763	60723990	60750385	60750684	0.889	1	0.960667	0.966667	0.9685
ENSG00000112759	SLC29A1	6	44226060	44226167	44223558	44223641	44227262	44227342	ENSMUSG00000023942	Slc29a1	17	45593331	45593432	45592178	45592261	45595481	45595515	0.463	0.819	0.933333	0.667	0.928
ENSG00000075303	SLC25A40	7	87841632	87841714	87836729	87836810	87843753	87843863	ENSMUSG00000054099	Slc25a40	5	8449612	8449694	8447297	8447407	8452745	8452826	1	0.977667	1	1	0.9965
ENSG00000114120	SLC25A36	3	140966347	140966434	140963126	140963227	140970926	140970993	ENSMUSG00000032449	Slc25a36	9	97090092	97090174	97085056	97085123	97093076	97093177	0.0683333	0.0616667	0.0156667	0.015	0.027
ENSG00000171612	SLC25A33	1	9570257	9570358	9567283	9567361	9579953	9580234	ENSMUSG00000028982	Slc25a33	4	149753798	149753899	149749048	149749329	149756074	149756152	1	1	1	1	0.9975
ENSG00000171612	SLC25A33	1	9573345	9573412	9570257	9570358	9579953	9580234	ENSMUSG00000028982	Slc25a33	4	149752403	149752470	149749048	149749329	149753798	149753899	0.989667	0.985667	0.993	1	0.978
ENSG00000174032	SLC25A30	13	45404326	45404412	45402274	45402370	45405882	45405977	ENSMUSG00000022003	Slc25a30	14	75770170	75770256	75769565	75769661	75771438	75771533	1	0.978667	0.979	1	0.994
ENSG00000075415	SLC25A3	12	98595432	98595557	98593685	98594135	98595726	98595848	ENSMUSG00000061904	Slc25a3	10	91122206	91122331	91121921	91122043	91123557	91123706	0.00266667	0.00166667	0.003	0.00566667	0.008
ENSG00000075415	SLC25A3	12	98595726	98595848	98595432	98595557	98597855	98598035	ENSMUSG00000061904	Slc25a3	10	91121921	91122043	91119526	91119706	91122206	91122331	0.995	0.990333	0.995333	0.991	0.9955
ENSG00000075415	SLC25A3	12	98595726	98595848	98593624	98594135	98597855	98598035	ENSMUSG00000061904	Slc25a3	10	91121921	91122043	91119526	91119706	91123557	91123706	0.998667	1	1	1	0.999
ENSG00000075415	SLC25A3	12	98599954	98600127	98598521	98598703	98601170	98601281	ENSMUSG00000061904	Slc25a3	10	91118043	91118216	91117212	91117323	91118698	91118880	1	0.999667	0.999667	1	1
ENSG00000155287	SLC25A28	10	99613695	99613924	99612542	99612599	99620044	99620439	ENSMUSG00000040414	Slc25a28	19	43666914	43667143	43665771	43665828	43674475	43674881	0.987	0.944	0.981333	0.983	0.9455
ENSG00000144741	SLC25A26	3	66346363	66346408	66263331	66263379	66362859	66362929	ENSMUSG00000045100	Slc25a26	6	94576333	94576378	94535720	94535768	94592411	94592481	0.928667	0.636333	0.737667	0.725333	0.6595
ENSG00000148339	SLC25A25	9	128102079	128102115	128101308	128101396	128102369	128102481	ENSMUSG00000026819	Slc25a25	2	32420655	32420691	32420304	32420416	32421302	32421390	0.811333	0.480667	0.618333	0.787667	0.5415
ENSG00000125648	SLC25A23	19	6453980	6454088	6452311	6452479	6454322	6454405	ENSMUSG00000046329	Slc25a23	17	57053240	57053348	57052681	57052849	57053546	57053582	0.958	1	0.999	0.997667	0.9995
ENSG00000125454	SLC25A19	17	75278151	75278335	75277352	75277483	75283422	75283593	ENSMUSG00000020744	Slc25a19	11	115617517	115617701	115616520	115616651	115620876	115621047	0.952333	0.966333	0.879	0.941667	0.9305
ENSG00000100372	SLC25A17	22	40799022	40799083	40794513	40794580	40819194	40819326	ENSMUSG00000022404	Slc25a17	15	81344100	81344161	81339973	81340040	81360676	81360777	0.987	0.995333	1	1	1
ENSG00000102078	SLC25A14	X	130340106	130340353	130339912	130339976	130345181	130345275	ENSMUSG00000031105	Slc25a14	X	48623961	48624197	48623577	48623828	48629251	48629345	0.571	0.932	0.954	0.862667	0.974
ENSG00000100075	SLC25A1	22	19177941	19178041	19177726	19177865	19178132	19178240	ENSMUSG00000003528	Slc25a1	16	17927366	17927466	17927149	17927292	17927544	17927652	0.994667	0.962333	0.996	0.993333	0.985
ENSG00000089057	SLC23A2	20	4885820	4885909	4884752	4884823	4899554	4899712	ENSMUSG00000027340	Slc23a2	2	132078412	132078501	132077428	132077493	132089095	132089253	0.979	0.905667	0.911667	0.931333	0.9125
ENSG00000137266	SLC22A23	6	3284935	3284959	3283851	3283975	3285078	3285111	ENSMUSG00000038267	Slc22a23	13	34193248	34193272	34192155	34192279	34193393	34193426	0	0.0433333	0.343333	0.126667	0.3415
ENSG00000137266	SLC22A23	6	3323833	3324002	3298090	3298218	3410187	3410342	ENSMUSG00000038267	Slc22a23	13	34221902	34222071	34203916	34204044	34298996	34299151	0.992333	0.989	0.995667	0.996	0.999
ENSG00000137266	SLC22A23	6	3410187	3410342	3323341	3324002	3455905	3456043	ENSMUSG00000038267	Slc22a23	13	34298996	34299151	34221902	34222071	34344158	34344595	0.985333	0.985333	0.990333	0.987333	0.9935
ENSG00000137266	SLC22A23	6	3415751	3415855	3410187	3410342	3455905	3456043	ENSMUSG00000038267	Slc22a23	13	34305157	34305261	34298996	34299151	34344158	34344203	0.964333	0.909	0.926	0.934	0.936
ENSG00000092096	SLC22A17	14	23347459	23347731	23347100	23347212	23347890	23347996	ENSMUSG00000022199	Slc22a17	14	54907831	54908103	54907518	54907630	54908260	54908366	0.985	1	1	0.993667	1
ENSG00000092096	SLC22A17	14	23347513	23347731	23347100	23347212	23347890	23347996	ENSMUSG00000022199	Slc22a17	14	54907885	54908103	54907518	54907630	54908260	54908366	0.991333	1	1	0.997333	1
ENSG00000092096	SLC22A17	14	23347513	23347731	23347100	23347212	23348160	23348306	ENSMUSG00000022199	Slc22a17	14	54907885	54908103	54907518	54907630	54908501	54908647	0.993667	0.995667	0.997	0.999	1
ENSG00000092096	SLC22A17	14	23347890	23347996	23347100	23347212	23348160	23348306	ENSMUSG00000022199	Slc22a17	14	54908260	54908366	54907518	54907630	54908501	54908647	0.993667	0.994667	0.997	0.998333	1
ENSG00000092096	SLC22A17	14	23348505	23348546	23348160	23348306	23349271	23349426	ENSMUSG00000022199	Slc22a17	14	54908822	54908863	54908501	54908647	54909670	54909825	1	0.918	0.977667	0.959333	0.9635
ENSG00000092096	SLC22A17	14	23348505	23348671	23348160	23348306	23349271	23349426	ENSMUSG00000022199	Slc22a17	14	54908822	54908988	54908501	54908647	54909670	54909825	1	0.975667	0.992	0.984667	0.991
ENSG00000079215	SLC1A3	5	36629942	36630044	36629449	36629587	36671028	36671234	ENSMUSG00000005360	Slc1a3	15	8687710	8687812	8650848	8651053	8688287	8688425	0.0103333	0.00133333	0.00366667	0.00666667	0.0015
ENSG00000110436	SLC1A2	11	35261669	35261740	35256951	35260965	35265526	35265758	ENSMUSG00000005089	Slc1a2	2	102780716	102780787	102777426	102777655	102781462	102781557	0.0426667	0.046	0.0796667	0.0416667	0.0095
ENSG00000119899	SLC17A5	6	73610399	73610547	73600350	73600441	73615314	73615447	ENSMUSG00000049624	Slc17a5	9	78552933	78553081	78540898	78540989	78557456	78557589	0.985667	0.954667	0.968333	0.989	0.984
ENSG00000147100	SLC16A2	X	74529212	74529441	74525749	74525893	74531332	74533916	ENSMUSG00000033965	Slc16a2	X	103701491	103701720	103697413	103699967	103706251	103706395	0.968	0.982667	0.989333	0.991333	0.994
ENSG00000163053	SLC16A14	2	230049760	230049904	230045656	230046722	230059093	230059366	ENSMUSG00000026220	Slc16a14	1	84922853	84922997	84912195	84913173	84929286	84929564	0.907	0.944333	1	0.911	0.9965
ENSG00000139370	SLC15A4	12	128809942	128810053	128809395	128809473	128814774	128815070	ENSMUSG00000029416	Slc15a4	5	127604537	127604648	127604110	127604188	127608771	127609061	0.446333	0.945667	0.973333	0.962333	0.969
ENSG00000139370	SLC15A4	12	128809942	128810111	128809395	128809473	128814774	128815070	ENSMUSG00000029416	Slc15a4	5	127604537	127604706	127604110	127604188	127608771	127609061	0.563333	0.952667	0.979667	0.973	0.9685
ENSG00000163406	SLC15A2	3	121911573	121911666	121897387	121897529	121913020	121913120	ENSMUSG00000022899	Slc15a2	16	36775597	36775690	36774541	36774641	36781565	36781707	0.951667	0.955667	0.986	0.970333	0.939
ENSG00000163406	SLC15A2	3	121940383	121940488	121939190	121939495	121940830	121940982	ENSMUSG00000022899	Slc15a2	16	36752271	36752376	36750176	36751954	36752992	36753139	0.986667	1	1	1	1
ENSG00000140199	SLC12A6	15	34275344	34275389	34260925	34261020	34336409	34336601	ENSMUSG00000027130	Slc12a6	2	112316240	112316285	112265824	112267092	112333382	112333477	0.51	0.0966667	0.103333	0.249333	0.114
ENSG00000124140	SLC12A5	20	46056896	46056911	46056364	46056564	46057169	46057303	ENSMUSG00000017740	Slc12a5	2	164996863	164996878	164996321	164996518	164997109	164997243	0.801667	0.988333	0.989	0.963333	0.9875
ENSG00000064651	SLC12A2	5	128177104	128177152	128174540	128174666	128178566	128178689	ENSMUSG00000024597	Slc12a2	18	57934950	57934998	57932479	57932605	57936307	57936430	0.502667	0.737667	0.473667	0.828	0.4895
ENSG00000109171	SLAIN2	4	48394575	48394653	48383646	48383784	48420124	48420443	ENSMUSG00000036087	Slain2	5	72965803	72965881	72958148	72958286	72974530	72974702	0.0353333	0.027	0.0533333	0.282	0.057
ENSG00000139737	SLAIN1	13	77743015	77743165	77719531	77719671	77744282	77744432	ENSMUSG00000055717	Slain1	14	103684233	103684383	103656932	103657072	103685668	103685818	0.708667	0.879667	0.916667	0.675333	0.8035
ENSG00000113558	SKP1	5	134160986	134161130	134157337	134158595	134167169	134167243	ENSMUSG00000036309	Skp1a	11	52243614	52243758	52242586	52242660	52244980	52245094	1	0.982	0.984333	0.989667	0.987
ENSG00000204351	SKIV2L	6	31961195	31961386	31961040	31961094	31961546	31961675	ENSMUSG00000040356	Skiv2l	17	34847142	34847324	34846866	34846995	34847407	34847461	0.943667	0.992333	0.995	0.994	0.991
ENSG00000204351	SKIV2L	6	31965782	31966013	31964231	31964342	31966708	31966846	ENSMUSG00000040356	Skiv2l	17	34842811	34843042	34841943	34842081	34844337	34844448	1	0.994333	1	0.995333	1
ENSG00000182628	SKA2	17	59131280	59131367	59119298	59119495	59155130	59155174	ENSMUSG00000020492	Ska2	11	87116103	87116190	87109233	87109304	87117667	87117844	0.91	0.992	0.986	0.969667	0.9815
ENSG00000124523	SIRT5	6	13599031	13599155	13596962	13597016	13600833	13600949	ENSMUSG00000054021	Sirt5	13	43383108	43383232	43380499	43380553	43385497	43385613	0.727333	0.989333	1	0.981333	0.9945
ENSG00000142082	SIRT3	11	224077	224239	218777	219041	230451	230552	ENSMUSG00000025486	Sirt3	7	140869488	140869650	140864974	140865184	140876353	140876454	0.978333	0.938667	0.941333	0.969	0.9485
ENSG00000068903	SIRT2	19	38898378	38898425	38893818	38893867	38899505	38899618	ENSMUSG00000015149	Sirt2	7	28767631	28767678	28766766	28766867	28771810	28771859	0.433667	0.272667	0.529667	0.382667	0.3445
ENSG00000096717	SIRT1	10	67906162	67906287	67891483	67891554	67906789	67906937	ENSMUSG00000020063	Sirt1	10	63326659	63326784	63326038	63326186	63331744	63331897	0.077	0.0316667	0.0686667	0.041	0.063
ENSG00000116991	SIPA1L2	1	232404124	232404178	232403447	232403571	232415493	232415625	ENSMUSG00000001995	Sipa1l2	8	125423192	125423246	125422578	125422702	125433177	125433309	0.489667	0.547	0.908333	0.527667	0.589
ENSG00000116991	SIPA1L2	1	232404124	232404178	232403447	232403571	232425588	232425808	ENSMUSG00000001995	Sipa1l2	8	125423192	125423246	125422578	125422702	125439263	125439483	0.975333	0.86	0.985667	0.952333	0.885
ENSG00000116991	SIPA1L2	1	232415493	232415625	232403447	232403571	232425588	232425808	ENSMUSG00000001995	Sipa1l2	8	125433177	125433309	125422578	125422702	125439263	125439483	0.990667	0.936333	0.981	0.985667	0.963
ENSG00000116991	SIPA1L2	1	232415493	232415625	232404124	232404178	232425588	232425808	ENSMUSG00000001995	Sipa1l2	8	125433177	125433309	125423192	125423246	125439263	125439483	0.991	0.965	0.936333	0.985667	0.9465
ENSG00000197555	SIPA1L1	14	71587570	71589370	71529324	71529370	71618756	71618887	ENSMUSG00000042700	Sipa1l1	12	82340661	82342499	82311348	82311409	82357232	82357363	1	0.990333	0.994333	0.988667	0.9955
ENSG00000127511	SIN3B	19	16876485	16876578	16875930	16876228	16877544	16877639	ENSMUSG00000031622	Sin3b	8	72753544	72753637	72753166	72753340	72756472	72756567	0.996667	0.997667	1	0.990667	0.9945
ENSG00000169375	SIN3A	15	75422646	75422823	75414204	75414311	75430186	75430408	ENSMUSG00000042557	Sin3a	9	57089377	57089554	57086580	57086801	57094436	57094543	1	0.984333	1	1	0.996
ENSG00000160584	SIK3	11	116867945	116868089	116863667	116863818	116870330	116870401	ENSMUSG00000034135	Sik3	9	46204205	46204349	46201999	46202070	46207921	46208072	0.48	0.650333	0.583	0.855667	0.6405
ENSG00000147955	SIGMAR1	9	34636996	34637089	34634721	34635858	34637219	34637420	ENSMUSG00000036078	Sigmar1	4	41740549	41740642	41738492	41739580	41740775	41740976	0.981333	0.956	0.989667	0.98	0.9755
ENSG00000149577	SIDT2	11	117182059	117182105	117181443	117181971	117182518	117182540	ENSMUSG00000034908	Sidt2	9	45952613	45952659	45951950	45952052	45952748	45952913	1	0.992333	1	1	0.9985
ENSG00000149577	SIDT2	11	117186129	117186223	117184073	117184139	117187377	117187449	ENSMUSG00000034908	Sidt2	9	45948214	45948308	45946983	45947055	45949775	45949841	1	0.996333	1	1	1
ENSG00000149577	SIDT2	11	117186583	117186636	117185950	117186223	117187377	117187449	ENSMUSG00000034908	Sidt2	9	45947835	45947888	45946983	45947055	45948214	45948307	1	0.992333	1	1	1
ENSG00000149577	SIDT2	11	117186989	117187001	117186583	117186636	117187377	117187449	ENSMUSG00000034908	Sidt2	9	45947540	45947552	45946983	45947055	45947835	45947888	0.813	0.746667	0.902667	0.392667	0.779
ENSG00000149577	SIDT2	11	117187891	117187954	117187627	117187699	117188707	117188826	ENSMUSG00000034908	Sidt2	9	45946505	45946568	45945665	45945784	45946744	45946816	0.0103333	0.0343333	0.0783333	0.094	0.052
ENSG00000108061	SHOC2	10	111000414	111000545	110985627	110985765	111004605	111004794	ENSMUSG00000024976	Shoc2	19	54017548	54017679	54003008	54003146	54026349	54026538	1	0.997	0.996	1	0.999
ENSG00000182199	SHMT2	12	57231480	57231560	57230702	57231000	57231712	57231890	ENSMUSG00000025403	Shmt2	10	127520337	127520417	127519970	127520171	127520917	127521106	0.766	0.931	0.876333	0.909333	0.743
ENSG00000160410	SHKBP1	19	40580565	40580656	40580166	40580485	40580745	40580838	ENSMUSG00000089832	Shkbp1	7	27351979	27352070	27351686	27351886	27352594	27352756	0.979667	0.978667	1	1	0.9605
ENSG00000198892	SHISA4	1	201890453	201890587	201889444	201889616	201891400	201891568	ENSMUSG00000041889	Shisa4	1	135373151	135373285	135372196	135372364	135374377	135374549	0.972	0.991	0.988	0.986333	0.935
ENSG00000138606	SHF	15	45173575	45173716	45172146	45172318	45175218	45175269	ENSMUSG00000033256	Shf	2	122355474	122355615	122354028	122354197	122357082	122357289	0.906333	0.895667	0.994333	0.807333	0.909
ENSG00000185634	SHC4	15	48867817	48867869	48857691	48857815	48872088	48872142	ENSMUSG00000035109	Shc4	2	125666272	125666324	125657488	125657609	125670266	125670320	0.960667	0.953667	1	0.971	1
ENSG00000148082	SHC3	9	89037992	89038288	89005770	89013575	89042025	89042137	ENSMUSG00000021448	Shc3	13	51442689	51442985	51431040	51431281	51447889	51448048	0.986667	0.98	0.976333	0.990667	0.969
ENSG00000148082	SHC3	9	89112555	89112626	89077839	89077903	89177986	89178818	ENSMUSG00000021448	Shc3	13	51516524	51516595	51482881	51482945	51566970	51567084	0.944333	0.981	0.96	1	0.993
ENSG00000129946	SHC2	19	440861	440932	438969	439030	460528	460571	ENSMUSG00000020312	Shc2	10	79631264	79631335	79630067	79630128	79637448	79637918	1	0.978333	0.986	0.993	0.991
ENSG00000160691	SHC1	1	154968203	154968257	154967979	154968031	154968494	154968594	ENSMUSG00000042626	Shc1	3	89424189	89424243	89423696	89423816	89424554	89424606	0.717333	0.914333	0.755	0.917333	0.915
ENSG00000179526	SHARPIN	8	144103050	144103225	144099928	144100069	144103552	144103773	ENSMUSG00000022552	Sharpin	15	76350054	76350229	76348085	76348435	76350480	76350682	1	0.911	0.913333	0.843333	0.9225
ENSG00000251322	SHANK3	22	50711614	50711638	50705375	50706152	50714916	50715047	ENSMUSG00000022623	Shank3	15	89538014	89538038	89533373	89533454	89543099	89543230	0.700333	0.467333	0.871333	0.266667	0.802
ENSG00000251322	SHANK3	22	50720183	50722437	50715668	50715753	50730720	50731312	ENSMUSG00000022623	Shank3	15	89547625	89549882	89543793	89543878	89557734	89558323	0.965667	0.977667	0.99	1	0.9945
ENSG00000161681	SHANK1	19	50687016	50687040	50686743	50686812	50687581	50687662	ENSMUSG00000038738	Shank1	7	44344297	44344321	44343657	44343738	44344505	44344574	0.371	0.829	0.581	0.770667	0.3105
ENSG00000161681	SHANK1	19	50697095	50697122	50689196	50689279	50697588	50697664	ENSMUSG00000038738	Shank1	7	44334032	44334059	44333542	44333618	44342097	44342180	0.449	0.220333	0.385	0.205333	0.135
ENSG00000172985	SH3RF3	2	109371585	109371681	109347673	109347949	109398589	109398943	ENSMUSG00000037990	Sh3rf3	10	59007041	59007137	58983920	58984196	59049220	59049580	0.963	0.986667	0.987333	1	0.9965
ENSG00000174705	SH3PXD2B	5	172356690	172356774	172353887	172354005	172358772	172358877	ENSMUSG00000040711	Sh3pxd2b	11	32408967	32409051	32407561	32407666	32411456	32411574	0.392333	0.575	0.701667	0.237	0.3705
ENSG00000147010	SH3KBP1	X	19545921	19546050	19541924	19542193	19549973	19550083	ENSMUSG00000040990	Sh3kbp1	X	159961764	159961893	159958212	159958322	159966213	159966482	0.897	0.849333	0.723333	0.913667	0.786
ENSG00000147010	SH3KBP1	X	19687616	19687691	19683822	19684028	19695611	19695741	ENSMUSG00000040990	Sh3kbp1	X	159824474	159824549	159816576	159816706	159828373	159828579	0.043	0.0116667	0.028	0.0226667	0.1175
ENSG00000148341	SH3GLB2	9	129009105	129009346	129007035	129008791	129009770	129009871	ENSMUSG00000026860	Sh3glb2	2	30345698	30345939	30344808	30345427	30346352	30346453	0.991	1	1	1	0.9995
ENSG00000148341	SH3GLB2	9	129009452	129009467	129009105	129009346	129009770	129009871	ENSMUSG00000026860	Sh3glb2	2	30346058	30346073	30345698	30345939	30346352	30346453	0.756667	0.835333	0.956333	0.644	0.8425
ENSG00000148341	SH3GLB2	9	129012235	129012298	129010669	129010693	129013007	129013019	ENSMUSG00000026860	Sh3glb2	2	30348554	30348617	30347080	30347104	30349225	30349237	0.99	0.997	1	1	0.9945
ENSG00000148341	SH3GLB2	9	129012235	129012298	129010669	129010693	129014410	129014503	ENSMUSG00000026860	Sh3glb2	2	30348554	30348617	30347080	30347104	30350287	30350380	0.642	0.688	0.848333	0.890333	0.782
ENSG00000148341	SH3GLB2	9	129013007	129013019	129010669	129010693	129014410	129014503	ENSMUSG00000026860	Sh3glb2	2	30349225	30349237	30347080	30347104	30350287	30350380	0.408	0.324667	0.821	0.626667	0.2635
ENSG00000097033	SH3GLB1	1	86728402	86728489	86724312	86724405	86734601	86734691	ENSMUSG00000037062	Sh3glb1	3	144701759	144701846	144697377	144697467	144705512	144705605	0.606667	0.398333	0.647667	0.258333	0.1885
ENSG00000097033	SH3GLB1	1	86728402	86728489	86724312	86724405	86730087	86730111	ENSMUSG00000037062	Sh3glb1	3	144701759	144701846	144699853	144699877	144705512	144705605	0.983667	0.972333	0.963667	1	0.766
ENSG00000097033	SH3GLB1	1	86728402	86728441	86724312	86724405	86730087	86730111	ENSMUSG00000037062	Sh3glb1	3	144701807	144701846	144699853	144699877	144705512	144705605	0.991	0.991333	0.983667	1	0.9175
ENSG00000097033	SH3GLB1	1	86730087	86730111	86724312	86724405	86734601	86734691	ENSMUSG00000037062	Sh3glb1	3	144699853	144699877	144697377	144697467	144705512	144705605	0.679333	0.397667	0.666	0.252333	0.341
ENSG00000140600	SH3GL3	15	83559252	83559321	83447227	83447578	83565133	83565206	ENSMUSG00000030638	Sh3gl3	7	82260131	82260200	82174795	82175019	82268279	82268352	1	0.988	0.989333	0.990333	0.983
ENSG00000109686	SH3D19	4	151144219	151144288	151143909	151144050	151147921	151148186	ENSMUSG00000028082	Sh3d19	3	86106969	86107038	86104082	86104347	86107211	86107352	0.400667	0.997333	1	0.99	1
ENSG00000131370	SH3BP5	3	15269712	15269877	15262157	15262289	15304102	15304231	ENSMUSG00000021892	Sh3bp5	14	31387718	31387883	31379388	31379519	31411540	31411669	0.983333	0.996667	0.996667	1	0.996
ENSG00000087266	SH3BP2	4	2832989	2833049	2832330	2832412	2833696	2833960	ENSMUSG00000054520	Sh3bp2	5	34561602	34561662	34561025	34561107	34562358	34563625	1	1	1	1	1
ENSG00000142669	SH3BGRL3	1	26280764	26280932	26280085	26280203	26281057	26281522	ENSMUSG00000028843	Sh3bgrl3	4	134127917	134128085	134127405	134127806	134128615	134128789	1	0.975333	0.973	0.978667	0.97
ENSG00000178188	SH2B1	16	28873169	28873269	28872533	28872758	28873446	28873607	ENSMUSG00000030733	Sh2b1	7	126467949	126468049	126466993	126467773	126468419	126468641	0.459667	0.182333	0.162333	0.467667	0.3225
ENSG00000178188	SH2B1	16	28873169	28873269	28872533	28872705	28873446	28873607	ENSMUSG00000030733	Sh2b1	7	126467949	126468049	126466993	126467773	126468472	126468641	0.386	0.249333	0.176333	0.517667	0.3515
ENSG00000141258	SGSM2	17	2364896	2365057	2364595	2364663	2365214	2365341	ENSMUSG00000038351	Sgsm2	11	74865360	74865521	74865084	74865211	74866568	74866636	0.996	0.957667	0.978333	0.993333	0.9755
ENSG00000141258	SGSM2	17	2367270	2367405	2365214	2365341	2371261	2371415	ENSMUSG00000038351	Sgsm2	11	74863559	74863694	74859745	74859899	74865084	74865211	0.0693333	0.23	0.223333	0.222	0.206
ENSG00000198964	SGMS1	10	50327204	50327322	50311261	50311415	50343491	50344345	ENSMUSG00000040451	Sgms1	19	32142745	32142863	32129540	32129694	32159523	32160363	0.965	0.945	0.927667	0.935667	0.982
ENSG00000198964	SGMS1	10	50340386	50340464	50327277	50327322	50343491	50344246	ENSMUSG00000040451	Sgms1	19	32156569	32156647	32142745	32142863	32159523	32160223	0.0593333	0.0143333	0.0743333	0.0246667	0.0465
ENSG00000118473	SGIP1	1	66635943	66636015	66633069	66633094	66639776	66639833	ENSMUSG00000028524	Sgip1	4	102863661	102863733	102860769	102860794	102867639	102867696	0.631	0.840667	0.855333	0.746667	0.901
ENSG00000118473	SGIP1	1	66660512	66660524	66643543	66643719	66667529	66667541	ENSMUSG00000028524	Sgip1	4	102900525	102900537	102870548	102870724	102905564	102905576	0.962333	0.997333	0.996333	1	0.997
ENSG00000118473	SGIP1	1	66670994	66671019	66643543	66643719	66671943	66671995	ENSMUSG00000028524	Sgip1	4	102908807	102908832	102870563	102870724	102909737	102909789	0.954667	0.952	1	1	0.95
ENSG00000118473	SGIP1	1	66681868	66682369	66679677	66679752	66689147	66689275	ENSMUSG00000028524	Sgip1	4	102921021	102921519	102918780	102918855	102927460	102927585	0.061	0.082	0.312	0.343333	0.3445
ENSG00000118473	SGIP1	1	66695433	66695493	66690189	66690316	66719293	66719405	ENSMUSG00000028524	Sgip1	4	102934545	102934605	102928785	102928912	102956098	102956210	0.865667	0.841667	0.845	0.753333	0.7065
ENSG00000127990	SGCE	7	94587777	94587812	94584979	94585515	94588688	94588732	ENSMUSG00000004631	Sgce	6	4677162	4677197	4674353	4674632	4678066	4678110	0.497333	0.572	0.766667	0.221333	0.531
ENSG00000127990	SGCE	7	94587777	94587849	94585269	94585515	94588688	94588732	ENSMUSG00000004631	Sgce	6	4677162	4677233	4674417	4674632	4678066	4678110	0.303333	0.29	0.578667	0.119667	0.273
ENSG00000127990	SGCE	7	94629718	94629841	94623324	94628359	94655989	94655993	ENSMUSG00000004631	Sgce	6	4719373	4719496	4717920	4718078	4746979	4747070	0.993	0.992333	1	0.993	1
ENSG00000127990	SGCE	7	94639340	94639448	94629718	94629841	94655989	94656079	ENSMUSG00000004631	Sgce	6	4730005	4730113	4719373	4719496	4746979	4747157	0.0363333	0.023	0.0263333	0.0323333	0.092
ENSG00000144040	SFXN5	2	72971569	72971685	72968446	72968533	72988257	72988348	ENSMUSG00000033720	Sfxn5	6	85236839	85236955	85234757	85234848	85256342	85256433	0.960333	0.985667	0.990333	1	0.995
ENSG00000198818	SFT2D1	6	166331384	166331407	166330160	166330247	166342418	166342547	ENSMUSG00000073468	Sft2d1	17	8317849	8317871	8311138	8311285	8318843	8318930	0.666333	0.856333	0.949	0.752667	0.63
ENSG00000061936	SFSWAP	12	131785072	131785228	131778064	131778330	131786462	131786588	ENSMUSG00000029439	Sfswap	5	129559468	129559621	129554442	129554708	129560679	129560805	0.00266667	0.142333	0.130333	0.233	0.2455
ENSG00000198089	SFI1	22	31531057	31531129	31528689	31528863	31546860	31546971	ENSMUSG00000023764	Sfi1	11	3186064	3186136	3179396	3179507	3187239	3187355	0.696667	1	0.980333	0.993333	0.991
ENSG00000198089	SFI1	22	31561289	31561392	31556941	31557059	31573057	31573214	ENSMUSG00000023764	Sfi1	11	3165575	3165678	3164556	3164713	3170586	3170704	0.972667	0.993	0.920333	0.987	0.993
ENSG00000115524	SF3B1	2	197418895	197418951	197418508	197418588	197420427	197420542	ENSMUSG00000025982	Sf3b1	1	55014868	55014924	55014482	55014562	55016375	55016490	0.145	0.074	0.144	0.092	0.0825
ENSG00000168066	SF1	11	64765950	64766155	64764605	64765518	64766899	64767079	ENSMUSG00000024949	Sf1	19	6375657	6375862	6374718	6374898	6376295	6376512	0.313333	0.269667	0.413333	0.46	0.463
ENSG00000168066	SF1	11	64773429	64773505	64770255	64770408	64776497	64776626	ENSMUSG00000024949	Sf1	19	6368363	6368439	6365663	6365792	6371266	6371419	0.946	0.943333	0.902333	0.894667	0.92
ENSG00000174938	SEZ6L2	16	29872704	29872743	29872408	29872526	29873239	29873431	ENSMUSG00000030683	Sez6l2	7	126967706	126967745	126967013	126967205	126967926	126968044	0.468667	0.518333	0.574333	0.491	0.555
ENSG00000174938	SEZ6L2	16	29897852	29897984	29896821	29897121	29898940	29899064	ENSMUSG00000095334	Gm21984	7	126951999	126952131	126950935	126951116	126952773	126952873	0.99	0.945667	0.961333	0.978	0.976
ENSG00000100095	SEZ6L	22	26351051	26351243	26347718	26347913	26373450	26373483	ENSMUSG00000058153	Sez6l	5	112436282	112436474	112426725	112426758	112438401	112438596	1	0.989333	0.970667	0.990333	0.9955
ENSG00000100095	SEZ6L	22	26351051	26351243	26347718	26347913	26365371	26365566	ENSMUSG00000058153	Sez6l	5	112436282	112436474	112428375	112428570	112438401	112438596	0.962667	0.976667	0.966	0.989667	0.9885
ENSG00000100095	SEZ6L	22	26365371	26365566	26351051	26351243	26373450	26373483	ENSMUSG00000058153	Sez6l	5	112428375	112428570	112426725	112426758	112436282	112436474	0.970333	0.956667	0.950333	0.978	0.975
ENSG00000100095	SEZ6L	22	26365371	26365566	26347718	26347913	26373450	26373483	ENSMUSG00000058153	Sez6l	5	112428375	112428570	112426725	112426758	112438401	112438596	1	0.989333	0.969	0.994667	0.9955
ENSG00000100095	SEZ6L	22	26375574	26375689	26373450	26373483	26377672	26377775	ENSMUSG00000058153	Sez6l	5	112425613	112425728	112424622	112424725	112426725	112426758	1	0.992667	1	1	0.9995
ENSG00000143379	SETDB1	1	150959177	150959347	150951364	150951481	150960562	150961191	ENSMUSG00000015697	Setdb1	3	95328547	95328717	95327207	95327836	95337148	95337265	0.993	0.997667	1	1	1
ENSG00000168137	SETD5	3	9429826	9430051	9428822	9429009	9433369	9433562	ENSMUSG00000034269	Setd5	6	113105916	113106141	113104934	113105121	113109423	113109616	0.820667	0.894333	0.881667	0.841667	0.9215
ENSG00000168137	SETD5	3	9429826	9430051	9428822	9429009	9433844	9433950	ENSMUSG00000034269	Setd5	6	113105916	113106141	113104934	113105121	113109884	113109990	0.783333	0.756333	0.801667	0.733	0.804
ENSG00000168137	SETD5	3	9433369	9433562	9428822	9429009	9433844	9433878	ENSMUSG00000034269	Setd5	6	113109423	113109616	113104934	113105121	113109884	113109954	0.684333	0.504	0.581	0.457	0.5175
ENSG00000168137	SETD5	3	9433369	9433562	9429826	9430051	9433844	9433878	ENSMUSG00000034269	Setd5	6	113109423	113109616	113105916	113106141	113109884	113109954	0.596333	0.363333	0.339	0.286	0.339
ENSG00000168137	SETD5	3	9434044	9434181	9433844	9433950	9434276	9434485	ENSMUSG00000034269	Setd5	6	113110084	113110221	113109884	113109990	113110316	113110525	0.052	0.126333	0.203333	0.161333	0.2175
ENSG00000185917	SETD4	21	36048307	36048396	36045581	36046011	36053582	36053620	ENSMUSG00000022948	Setd4	16	93593246	93593335	93590255	93591303	93596297	93596329	0.871667	0.979667	1	0.955667	0.974
ENSG00000183576	SETD3	14	99412950	99413065	99406515	99406590	99413875	99413934	ENSMUSG00000056770	Setd3	12	108118241	108118356	108113318	108113393	108119105	108119164	1	0.990667	0.981	0.977333	0.9925
ENSG00000183576	SETD3	14	99413875	99413934	99406515	99406590	99458278	99458535	ENSMUSG00000056770	Setd3	12	108119105	108119164	108113318	108113393	108157753	108158010	0.971	0.733667	0.717	0.833333	0.827
ENSG00000183576	SETD3	14	99461191	99461340	99459112	99459185	99463485	99463578	ENSMUSG00000056770	Setd3	12	108160232	108160381	108158275	108158348	108162972	108163065	0.930333	0.768	0.798333	0.668	0.8335
ENSG00000181555	SETD2	3	47080915	47081083	47067069	47067118	47083719	47084382	ENSMUSG00000044791	Setd2	9	110577121	110577289	110573611	110574274	110590387	110590436	0.051	0.0246667	0.0256667	0.0213333	0.0145
ENSG00000099381	SETD1A	16	30963432	30963554	30961266	30961537	30964093	30964323	ENSMUSG00000042308	Setd1a	7	127783628	127783750	127780384	127780655	127783972	127784074	0.962667	1	1	1	1
ENSG00000152217	SETBP1	18	45038484	45038655	44949880	44953340	45063078	45068510	ENSMUSG00000024548	Setbp1	18	78783258	78783429	78750379	78755825	78856483	78859931	0.933667	0.977	0.945333	0.978333	0.953
ENSG00000151778	SERP2	13	44379640	44379713	44373823	44374109	44397271	44397714	ENSMUSG00000052584	Serp2	14	76549981	76550054	76532813	76533246	76556430	76556492	0.993667	0.805	0.831	0.812333	0.816
ENSG00000151778	SERP2	13	44390356	44390578	44379640	44379713	44397271	44397710	ENSMUSG00000052584	Serp2	14	76539905	76540054	76532815	76533246	76549981	76550054	0.058	0.0133333	0.0103333	0.0223333	0.008
ENSG00000132824	SERINC3	20	44504800	44504891	44503814	44503995	44506826	44506996	ENSMUSG00000017707	Serinc3	2	163629126	163629217	163627871	163628052	163630925	163631095	1	1	0.999	0.999333	1
ENSG00000132824	SERINC3	20	44511288	44511368	44509890	44510028	44512800	44512994	ENSMUSG00000017707	Serinc3	2	163634434	163634514	163632105	163632243	163636810	163637004	1	1	1	1
ENSG00000129158	SERGEF	11	17959469	17959636	17878207	17878244	17988596	17988755	ENSMUSG00000030839	Sergef	7	46590606	46590773	46515667	46515704	46614617	46614776	0.68	0.953667	0.948	0.938	0.951
ENSG00000129158	SERGEF	11	17988596	17988755	17959452	17959636	17992930	17992993	ENSMUSG00000030839	Sergef	7	46614617	46614776	46590606	46590773	46618695	46618758	0.979	0.989667	0.988333	0.987333	0.996
ENSG00000129158	SERGEF	11	17992930	17992993	17988596	17988755	17995795	17995865	ENSMUSG00000030839	Sergef	7	46618695	46618758	46614617	46614776	46621560	46621674	1	0.945	0.985	0.947667	0.897
ENSG00000122335	SERAC1	6	158130372	158130486	158128107	158128270	158143055	158143184	ENSMUSG00000015659	Serac1	17	6061547	6061661	6060202	6060365	6064948	6065077	1	0.913333	0.968333	0.807333	0.9275
ENSG00000122335	SERAC1	6	158148864	158148954	158145919	158146913	158150452	158150563	ENSMUSG00000015659	Serac1	17	6069298	6069388	6067528	6067660	6070752	6070889	0.946333	0.721333	0.742333	0.728333	0.7575
ENSG00000122545	SEPTIN7	7	35873640	35873775	35872665	35872766	35879822	35879872	ENSMUSG00000001833	2007-09-01	9	25288183	25288318	25286667	25286768	25293684	25293802	0.999	0.999667	0.998333	1	0.9995
ENSG00000125354	SEPTIN6	X	119637026	119637195	119633359	119633492	119640691	119640788	ENSMUSG00000050379	2006-09-01	X	36930098	36930267	36926781	36926914	36934383	36934480	0.991	0.998	0.995333	1	0.995
ENSG00000108387	SEPTIN4	17	58521735	58521853	58521544	58521646	58521966	58522101	ENSMUSG00000020486	2004-09-01	11	87588967	87589085	87588717	87588852	87589174	87589274	0.992333	0.823333	0.890333	0.942333	0.7765
ENSG00000138758	SEPTIN11	4	77036769	77036837	77030782	77030970	77039742	77040384	ENSMUSG00000058013	2011-09-01	5	93173469	93173537	93167499	93167687	93176039	93176077	0.517333	0.07	0.291333	0.04	0.341
ENSG00000109618	SEPSECS	4	25151959	25152062	25145003	25145133	25154997	25155151	ENSMUSG00000029173	Sepsecs	5	52660629	52660732	52656225	52656355	52664167	52664321	0.969667	0.940333	0.960667	0.906333	0.9655
ENSG00000138468	SENP7	3	101398860	101399055	101372007	101372126	101458954	101459052	ENSMUSG00000052917	Senp7	16	56123778	56123970	56097339	56097431	56138984	56139043	0.861667	0.974333	1	0.968667	0.913
ENSG00000138468	SENP7	3	101417592	101417790	101398860	101399055	101458954	101459052	ENSMUSG00000052917	Senp7	16	56111605	56111803	56097339	56097431	56123778	56123936	0.880667	0.900667	0.926	0.837667	0.8275
ENSG00000112701	SENP6	6	75621531	75621625	75601508	75602576	75623899	75623960	ENSMUSG00000034252	Senp6	9	80087429	80087523	80066902	80067572	80089848	80089906	0.987	0.978	1	0.964	0.9375
ENSG00000112701	SENP6	6	75640686	75640704	75634706	75634811	75647730	75647801	ENSMUSG00000034252	Senp6	9	80098885	80098906	80093536	80093641	80103693	80103764	0.827667	0.886	0.974	0.818	0.9625
ENSG00000112701	SENP6	6	75675434	75675468	75670552	75670720	75675859	75676054	ENSMUSG00000034252	Senp6	9	80121326	80121360	80118477	80118642	80121863	80121979	1	0.996333	0.995	0.993667	0.998
ENSG00000119231	SENP5	3	196903532	196903610	196900364	196900412	196923413	196923551	ENSMUSG00000022772	Senp5	16	31977679	31977757	31968799	31968937	31983263	31983311	0.988	0.978667	0.968667	0.961	0.949
ENSG00000119231	SENP5	3	196923413	196923551	196903532	196903610	196927795	196927879	ENSMUSG00000022772	Senp5	16	31968799	31968937	31965744	31965828	31977679	31977757	0.938	0.997	0.990667	0.965667	0.9835
ENSG00000119231	SENP5	3	196927795	196927879	196923413	196923551	196929632	196929683	ENSMUSG00000022772	Senp5	16	31965744	31965828	31964269	31964320	31968799	31968937	0.914667	0.996333	0.988667	0.991333	0.994
ENSG00000161956	SENP3	17	7570882	7570933	7570680	7570764	7571372	7571461	ENSMUSG00000005204	Senp3	11	69674046	69674097	69673114	69673636	69674201	69674285	0.994	0.987333	0.992	0.991667	0.987
ENSG00000138623	SEMA7A	15	74418800	74418952	74418267	74418309	74433740	74433955	ENSMUSG00000038264	Sema7a	9	57953535	57953678	57940112	57940328	57954169	57954211	0.974333	0.986	0.992667	1	1
ENSG00000137872	SEMA6D	15	47767036	47767093	47766579	47766677	47768580	47768748	ENSMUSG00000027200	Sema6d	2	124660704	124660761	124660243	124660344	124662203	124662359	0.852333	0.355333	0.372	0.520667	0.662
ENSG00000137872	SEMA6D	15	47767036	47767093	47766579	47766677	47770496	47774223	ENSMUSG00000027200	Sema6d	2	124660704	124660761	124660243	124660344	124664020	124667769	0.278333	0.290333	0.296	0.540667	0.5175
ENSG00000137872	SEMA6D	15	47768580	47768748	47767036	47767093	47770496	47770765	ENSMUSG00000027200	Sema6d	2	124662203	124662371	124660704	124660761	124664020	124665309	0.569667	0.741333	0.627	0.687667	0.799
ENSG00000143434	SEMA6C	1	151133959	151134055	151131684	151133517	151134400	151134445	ENSMUSG00000038777	Sema6c	3	95171790	95171886	95171557	95171602	95172254	95173653	0.005	0.137	0.0743333	0.167333	0.1375
ENSG00000143434	SEMA6C	1	151138315	151138406	151137985	151138105	151139424	151139481	ENSMUSG00000038777	Sema6c	3	95168298	95168389	95167623	95167680	95168586	95168706	0.991333	0.982667	0.992	0.985333	1
ENSG00000143434	SEMA6C	1	151138315	151138406	151137985	151138105	151138629	151138731	ENSMUSG00000038777	Sema6c	3	95168298	95168389	95167998	95168100	95168586	95168706	0.905	0.975	0.991	0.984667	0.9915
ENSG00000143434	SEMA6C	1	151138629	151138731	151138315	151138406	151139424	151139461	ENSMUSG00000038777	Sema6c	3	95167998	95168100	95167623	95167680	95168298	95168346	0.956667	0.947	0.986667	0.993667	0.9935
ENSG00000143434	SEMA6C	1	151138629	151138731	151138008	151138105	151139424	151139461	ENSMUSG00000038777	Sema6c	3	95167998	95168100	95167623	95167680	95168586	95168706	0.993333	0.974333	0.992	0.983667	1
ENSG00000143434	SEMA6C	1	151139637	151139701	151139424	151139481	151139975	151140090	ENSMUSG00000038777	Sema6c	3	95167412	95167476	95167005	95167120	95167623	95167680	1	0.863	0.899	0.78	0.863
ENSG00000092421	SEMA6A	5	116472884	116472935	116467582	116467747	116473072	116473093	ENSMUSG00000019647	Sema6a	18	47276418	47276469	47270608	47270773	47276585	47276606	0.598333	0.538333	0.377667	0.558333	0.585
ENSG00000095539	SEMA4G	10	100978848	100979018	100978526	100978640	100979101	100979271	ENSMUSG00000025207	Sema4g	19	44997291	44997455	44996919	44997033	44997528	44997698	0.840333	0.989667	0.988	0.948333	0.9895
ENSG00000135622	SEMA4F	2	74657852	74657951	74657564	74657624	74673456	74673576	ENSMUSG00000000627	Sema4f	6	82935586	82935685	82919562	82919682	82935894	82935954	0.719333	0.841333	0.873667	0.662	0.9075
ENSG00000135622	SEMA4F	2	74662731	74662825	74657852	74657951	74673456	74673499	ENSMUSG00000000627	Sema4f	6	82930897	82930991	82919562	82919682	82935586	82935685	0.918333	0.930333	0.978333	0.941	0.9715
ENSG00000135622	SEMA4F	2	74662731	74662825	74657564	74657624	74673456	74673499	ENSMUSG00000000627	Sema4f	6	82930897	82930991	82919562	82919682	82935894	82935954	0.603333	0.801	0.854667	0.648667	0.9135
ENSG00000196189	SEMA4A	1	156154549	156154717	156150018	156150093	156156413	156156574	ENSMUSG00000028064	Sema4a	3	88454678	88454846	88452970	88453131	88458986	88459030	0.710667	1	1	1	1
ENSG00000001617	SEMA3F	3	50175095	50175188	50174230	50174350	50176767	50176861	ENSMUSG00000034684	Sema3f	9	107691355	107691448	107689685	107689779	107692167	107692287	0.377333	0.327	0.371333	0.351333	0.493
ENSG00000178980	SELENOW	19	47780863	47780917	47778932	47780749	47781107	47781182	ENSMUSG00000041571	Selenow	7	15920304	15920358	15920042	15920117	15920448	15920473	1	0.986667	0.992	0.995333	0.992
ENSG00000178980	SELENOW	19	47781289	47781388	47781079	47781182	47784289	47784399	ENSMUSG00000041571	Selenow	7	15919847	15919946	15917207	15917539	15920042	15920117	0.999	1	0.999333	0.998667	1
ENSG00000138018	SELENOI	2	26386353	26386536	26384958	26385139	26389004	26389067	ENSMUSG00000075703	Selenoi	5	30265337	30265523	30264274	30264455	30266900	30266993	0.988667	1	1	1
ENSG00000183291	SELENOF	1	86868052	86868102	86862444	86863605	86880661	86880689	ENSMUSG00000037072	Selenof	3	144594900	144594950	144590611	144590675	144596822	144597257	0.869667	0.999667	1	1	1
ENSG00000085415	SEH1L	18	12955462	12955609	12951854	12951905	12963159	12963371	ENSMUSG00000079614	Seh1l	18	67783914	67784061	67779204	67779255	67784886	67785098	0.920667	0.988333	0.98	0.997	0.9755
ENSG00000008952	SEC62	3	169985804	169985865	169983160	169983253	169988239	169988359	ENSMUSG00000027706	Sec62	3	30812295	30812356	30810444	30810537	30814233	30814353	1	0.999	1	0.998667	0.999
ENSG00000065665	SEC61A2	10	12149851	12149961	12149594	12149726	12156906	12157067	ENSMUSG00000025816	Sec61a2	2	5882580	5882690	5876840	5877001	5882817	5882949	1	0.998	0.955667	0.982	0.9715
ENSG00000065665	SEC61A2	10	12155777	12155931	12149851	12149961	12156906	12157067	ENSMUSG00000025816	Sec61a2	2	5877854	5878008	5876840	5877001	5882580	5882690	0.974333	0.987667	0.99	0.988667	0.9875
ENSG00000065665	SEC61A2	10	12157907	12158105	12156906	12157067	12160929	12161121	ENSMUSG00000025816	Sec61a2	2	5876363	5876561	5874226	5874418	5876840	5877001	1	0.992667	1	0.992667	0.993
ENSG00000138674	SEC31A	4	82830936	82830975	82828999	82829058	82842184	82842481	ENSMUSG00000035325	Sec31a	5	100369595	100369634	100368293	100368352	100373424	100373484	0.0303333	0.00666667	0.00533333	0.0183333	0.0035
ENSG00000138674	SEC31A	4	82845200	82845293	82844385	82844509	82848803	82848843	ENSMUSG00000035325	Sec31a	5	100375960	100376053	100375207	100375331	100378827	100379001	0.0133333	0.051	0.0303333	0.0646667	0.032
ENSG00000138674	SEC31A	4	82861630	82861708	82857688	82857764	82862533	82862572	ENSMUSG00000035325	Sec31a	5	100388533	100388611	100386127	100386203	100389067	100389106	0.899667	0.997667	1	0.994667	0.9985
ENSG00000138674	SEC31A	4	82861630	82861708	82857688	82857764	82863317	82863392	ENSMUSG00000035325	Sec31a	5	100388533	100388611	100386127	100386203	100390758	100390833	0.822	0.957333	0.985	0.943333	0.958
ENSG00000138674	SEC31A	4	82862533	82862572	82857688	82857764	82863317	82863392	ENSMUSG00000035325	Sec31a	5	100389067	100389106	100386127	100386203	100390758	100390833	0.833333	0.949	0.981333	0.934	0.9385
ENSG00000138674	SEC31A	4	82862533	82862572	82861630	82861708	82863317	82863392	ENSMUSG00000035325	Sec31a	5	100389067	100389106	100388533	100388611	100390758	100390833	0.983333	0.998	1	0.994333	0.998
ENSG00000138674	SEC31A	4	82881857	82881940	82880798	82880922	82891087	82891120	ENSMUSG00000035325	Sec31a	5	100408033	100408113	100407156	100407280	100416102	100416175	0.992333	0.997667	1	0.997667	0.9975
ENSG00000176986	SEC24C	10	73751107	73751243	73746804	73747004	73759621	73759794	ENSMUSG00000039367	Sec24c	14	20679527	20679663	20675957	20676157	20682678	20682729	0.983333	0.992333	0.981667	0.988333	0.9775
ENSG00000176986	SEC24C	10	73762097	73762166	73760712	73760849	73763489	73763555	ENSMUSG00000039367	Sec24c	14	20685211	20685280	20683884	20684021	20686508	20686610	0.380667	0.726667	0.834333	0.443	0.6895
ENSG00000138802	SEC24B	4	109481676	109481781	109473003	109473186	109491326	109491407	ENSMUSG00000001052	Sec24b	3	130020537	130020642	130011791	130011872	130033830	130033974	0.523667	0.787667	0.767667	0.627333	0.7665
ENSG00000113615	SEC24A	5	134666822	134666996	134661118	134661586	134671808	134671886	ENSMUSG00000036391	Sec24a	11	51736350	51736521	51734583	51734661	51743535	51744000	0.917667	0.910333	0.976333	0.981	0.9215
ENSG00000100934	SEC23A	14	39048651	39048729	39045162	39045324	39055142	39055296	ENSMUSG00000020986	Sec23a	12	58974581	58974659	58972880	58973042	58978461	58978563	0.991667	0.997333	0.989333	1	0.9985
ENSG00000093183	SEC22C	3	42563522	42563686	42561114	42561296	42568864	42569073	ENSMUSG00000061536	Sec22c	9	121692909	121693073	121690235	121690415	121695533	121695742	1	0.962	0.936	0.984333	0.952
ENSG00000148396	SEC16A	9	136445051	136445111	136443822	136443900	136445644	136445719	ENSMUSG00000026924	Sec16a	2	26413678	26413738	26412835	26412913	26414370	26414445	0.187333	0.296333	0.342	0.503667	0.49
ENSG00000148396	SEC16A	9	136463462	136463601	136462886	136463132	136463678	136463740	ENSMUSG00000026924	Sec16a	2	26428814	26428953	26428139	26428385	26429061	26429123	1	1	1	0.995333	0.997
ENSG00000100003	SEC14L2	22	30399642	30399718	30396994	30397170	30406341	30406385	ENSMUSG00000003585	Sec14l2	11	4116680	4116756	4111893	4111937	4118624	4118831	0.808333	0.907667	0.933333	0.893	0.902
ENSG00000129657	SEC14L1	17	77193420	77193549	77191180	77191312	77194676	77194733	ENSMUSG00000020823	Sec14l1	11	117143286	117143415	117141661	117141793	117143780	117144015	1	1	1	1	1
ENSG00000140612	SEC11A	15	84679931	84679969	84670724	84670782	84680712	84680832	ENSMUSG00000025724	Sec11a	7	80922346	80922384	80916174	80916232	80923100	80923220	0.162333	0.0203333	0.023	0.0333333	0.099
ENSG00000100445	SDR39U1	14	24442177	24442260	24441673	24441795	24442345	24442448	ENSMUSG00000022223	Sdr39u1	14	55899646	55899729	55899133	55899305	55899813	55899855	0.948667	0.776333	0.81	0.868	0.895
ENSG00000069188	SDK2	17	73380893	73380950	73379447	73379549	73383875	73384011	ENSMUSG00000041592	Sdk2	11	113823370	113823427	113821575	113821677	113825014	113825150	0.561333	0.95	0.955667	0.775333	0.946
ENSG00000143252	SDHC	1	161323613	161323670	161314256	161314425	161328395	161328495	ENSMUSG00000058076	Sdhc	1	171145755	171145812	171143557	171143659	171150558	171150591	0.987	0.995	0.981333	0.992333	0.9955
ENSG00000136021	SCYL2	12	100291502	100291660	100282942	100283147	100298030	100298175	ENSMUSG00000069539	Scyl2	10	89669644	89669802	89666716	89666861	89678277	89678482	1	0.995333	1	0.992333	0.9965
ENSG00000159307	SCUBE1	22	43255487	43255577	43237575	43238954	43258218	43258335	ENSMUSG00000016763	Scube1	15	83651654	83651744	83638703	83638820	83654168	83654285	0.283333	0.369	0.512667	0.272	0.5655
ENSG00000136193	SCRN1	7	29926451	29926632	29920103	29924115	29936555	29936721	ENSMUSG00000019124	Scrn1	6	54512048	54512229	54505889	54509362	54520699	54520853	1	1	0.999	0.998	0.9985
ENSG00000136193	SCRN1	7	29968908	29969068	29955178	29955360	29989641	29989730	ENSMUSG00000019124	Scrn1	6	54548223	54548383	54534412	54534594	54566239	54566489	0.982667	0.994667	0.990333	0.995333	0.9915
ENSG00000180900	SCRIB	8	143791665	143791740	143791388	143791440	143791875	143791913	ENSMUSG00000022568	Scrib	15	76047921	76047996	76047620	76047672	76048114	76048152	0.704333	0.688	0.796333	0.420667	0.641
ENSG00000180900	SCRIB	8	143793256	143793340	143792975	143793083	143793899	143793962	ENSMUSG00000022568	Scrib	15	76049456	76049540	76049202	76049301	76050049	76050112	0.0396667	0.337667	0.638333	0.412667	0.613
ENSG00000180900	SCRIB	8	143807551	143807614	143806923	143807013	143808608	143809025	ENSMUSG00000022568	Scrib	15	76061738	76061801	76061133	76061223	76062669	76063047	0.989667	0.992333	0.992	0.947	0.985
ENSG00000116171	SCP2	1	52974768	52974832	52961502	52961629	52976682	52976769	ENSMUSG00000028603	Scp2	4	108092823	108092887	108091003	108091323	108098021	108098148	0.990667	0.988667	1	0.994333	0.9965
ENSG00000116171	SCP2	1	53038916	53039046	53027968	53028071	53047857	53047937	ENSMUSG00000028603	Scp2	4	108055438	108055568	108047589	108047669	108063885	108063988	0.914333	0.995333	0.996667	0.977667	0.995
ENSG00000153130	SCOC	4	140379568	140379652	140379120	140379192	140380961	140381126	ENSMUSG00000063253	Scoc	8	83437552	83437636	83434494	83436040	83437984	83438056	0.965667	0.995333	0.993667	0.997333	0.999
ENSG00000166257	SCN3B	11	123645586	123645750	123642445	123642671	123653746	123653826	ENSMUSG00000049281	Scn3b	9	40277067	40277231	40269686	40270047	40279374	40279600	0.997	0.997667	0.996667	0.996333	0.9955
ENSG00000136531	SCN2A	2	165328403	165328538	165326851	165326984	165331329	165331568	ENSMUSG00000075318	Scn2a	2	65708917	65709052	65707227	65707360	65711706	65711743	0.004	0.02	0.00533333	0.017	0.0055
ENSG00000144285	SCN1A	2	166002471	166002753	165999722	165999776	166007229	166007293	ENSMUSG00000064329	Scn1a	2	66288873	66289155	66287722	66287776	66293831	66293895	0.971	1	1	1	0.9895
ENSG00000144285	SCN1A	2	166002471	166002753	165999722	165999776	166009718	166009841	ENSMUSG00000064329	Scn1a	2	66288873	66289155	66287722	66287776	66296752	66296875	0.955667	0.962333	0.968333	0.834667	0.8905
ENSG00000144285	SCN1A	2	166047626	166047768	166046769	166046976	166048885	166048949	ENSMUSG00000064329	Scn1a	2	66328404	66328546	66327650	66327857	66329030	66329094	0.977	0.910333	0.987667	1	0.8545
ENSG00000010803	SCMH1	1	41113282	41113526	41075218	41075451	41116921	41117010	ENSMUSG00000000085	Scmh1	4	120483589	120483833	120478001	120478090	120505283	120505513	0.994667	0.996667	0.988	1	0.992
ENSG00000010803	SCMH1	1	41152598	41152741	41151613	41151684	41160874	41160898	ENSMUSG00000000085	Scmh1	4	120462012	120462155	120453751	120453775	120463074	120463084	0.240667	0.843	0.914667	0.743667	0.9475
ENSG00000010803	SCMH1	1	41160874	41160898	41142877	41143112	41161363	41161432	ENSMUSG00000000085	Scmh1	4	120453751	120453775	120453242	120453306	120468234	120468469	0.989	1	1	1	1
ENSG00000166922	SCG5	15	32643585	32643818	32641675	32641778	32679765	32679915	ENSMUSG00000023236	Scg5	2	113827338	113827571	113791879	113792029	113828998	113829121	1	0.989667	0.997	0.997	0.9945
ENSG00000092108	SCFD1	14	30633946	30634037	30630476	30630565	30638124	30638247	ENSMUSG00000020952	Scfd1	12	51389281	51389372	51387049	51387138	51390305	51390428	0.985667	0.996667	0.991	1	0.9945
ENSG00000114650	SCAP	3	47435007	47435137	47428512	47428670	47442871	47443091	ENSMUSG00000032485	Scap	9	110362393	110362523	110352945	110353164	110372196	110372282	0.997333	0.997667	0.996667	0.996333	1
ENSG00000198794	SCAMP5	15	75016592	75016749	75012676	75012805	75017869	75017925	ENSMUSG00000040722	Scamp5	9	57447076	57447233	57446071	57446173	57451355	57451484	0.992667	0.906333	0.958333	0.949333	0.996
ENSG00000140497	SCAMP2	15	74853367	74853496	74852068	74852186	74854020	74854119	ENSMUSG00000040188	Scamp2	9	57578273	57578402	57577638	57577737	57579432	57579550	0.00533333	0.034	0.0313333	0.0116667	0.019
ENSG00000173611	SCAI	9	124975246	124975389	124971670	124971844	124976113	124976186	ENSMUSG00000035236	Scai	2	39082709	39082852	39080373	39080547	39083537	39083610	0.0833333	0.0383333	0.03	0.075	0.081
ENSG00000213079	SCAF8	6	154741955	154742018	154733846	154733930	154773988	154774072	ENSMUSG00000046201	Scaf8	17	3122052	3122114	3115248	3115418	3145074	3145158	0.165667	0.172333	0.231667	0.212333	0.2455
ENSG00000213079	SCAF8	6	154787860	154788022	154778000	154778045	154792822	154792858	ENSMUSG00000046201	Scaf8	17	3159162	3159324	3148535	3148580	3162958	3163112	0.986667	1	1	0.994	0.9985
ENSG00000139697	SBNO1	12	123348028	123348133	123345257	123345567	123350309	123350441	ENSMUSG00000038095	Sbno1	5	124413184	124413289	124410069	124410382	124414398	124414527	1	0.821333	0.906	0.742667	0.882
ENSG00000133812	SBF2	11	9828125	9828221	9816839	9817024	9829355	9829496	ENSMUSG00000038371	Sbf2	7	110347886	110347982	110339889	110340074	110348854	110348995	0.187	0.144	0.201333	0.0683333	0.0515
ENSG00000133812	SBF2	11	9998265	9998379	9993920	9993998	10000913	10001022	ENSMUSG00000038371	Sbf2	7	110447013	110447127	110442289	110442367	110449894	110450003	0.979	0.983	1	1	0.9975
ENSG00000133812	SBF2	11	10042843	10042981	10031047	10031170	10193901	10193957	ENSMUSG00000038371	Sbf2	7	110489220	110489358	110464587	110464707	110560257	110560343	0.992667	0.998	0.985333	0.987333	0.994
ENSG00000100241	SBF1	22	50457033	50457111	50456491	50456673	50459254	50459392	ENSMUSG00000036529	Sbf1	15	89295951	89296029	89295394	89295576	89299482	89299620	0.356667	0.224667	0.101	0.384667	0.264
ENSG00000151748	SAV1	14	50640749	50640893	50633579	50635384	50644743	50645014	ENSMUSG00000021067	Sav1	12	69969069	69969213	69965011	69966347	69975967	69976238	1	0.996	0.987667	1	0.993
ENSG00000130066	SAT1	X	23784293	23784403	23783799	23783883	23785327	23785429	ENSMUSG00000025283	Sat1	X	155215120	155215230	155214032	155214134	155215600	155215684	0.0663333	0.014	0.0173333	0.016	0.029
ENSG00000205323	SARNP	12	55800853	55800900	55800561	55800629	55803628	55803728	ENSMUSG00000078427	Sarnp	10	128838443	128838490	128833311	128833411	128839801	128839869	0.979667	0.998667	1	0.998333	1
ENSG00000133872	SARAF	8	30073876	30074055	30069641	30070059	30082846	30082948	ENSMUSG00000031532	Saraf	8	34161194	34161373	34154575	34154836	34165140	34165233	0.869	0.998333	0.996	0.995333	0.9965
ENSG00000152700	SAR1B	5	134623961	134624037	134620932	134621052	134632727	134632828	ENSMUSG00000020386	Sar1b	11	51777486	51777561	51763686	51763791	51779688	51779808	0.975667	0.976333	0.972333	0.993333	0.983
ENSG00000161526	SAP30BP	17	75668515	75668625	75667337	75667478	75671815	75671863	ENSMUSG00000020755	Sap30bp	11	115935365	115935475	115933281	115933781	115938009	115938057	0.993667	0.957333	0.957667	0.990333	0.9655
ENSG00000161526	SAP30BP	17	75671815	75671863	75668515	75668625	75693439	75693482	ENSMUSG00000020755	Sap30bp	11	115938009	115938057	115935365	115935475	115951966	115952009	0.960667	0.902	0.866	0.879333	0.767
ENSG00000136715	SAP130	2	127977984	127978089	127954985	127955344	127986784	127986959	ENSMUSG00000024260	Sap130	18	31689397	31689502	31682006	31682184	31698521	31698880	0.854	0.983	1	0.994333	0.998
ENSG00000136715	SAP130	2	128013029	128013154	128010268	128010393	128014802	128014914	ENSMUSG00000024260	Sap130	18	31650490	31650615	31649544	31649656	31653501	31653626	0.987667	0.995	1	0.988667	1
ENSG00000156671	SAMD8	10	75164644	75164740	75150513	75151106	75168540	75168627	ENSMUSG00000021770	Samd8	14	21780085	21780181	21774962	21775555	21783678	21783796	0.991333	0.994333	1	1	0.999
ENSG00000156671	SAMD8	10	75168540	75168658	75164644	75164740	75176065	75176216	ENSMUSG00000021770	Samd8	14	21783678	21783796	21780085	21780181	21792403	21792554	0.992	0.997333	1	1	0.999
ENSG00000020577	SAMD4A	14	54702061	54702580	54567495	54568112	54748814	54748924	ENSMUSG00000021838	Samd4	14	47016276	47016795	46884174	46885016	47064219	47064329	1	1	0.968333	1	0.991
ENSG00000020577	SAMD4A	14	54737023	54737287	54702061	54702580	54748814	54748924	ENSMUSG00000021838	Samd4	14	47052849	47053113	47016276	47016795	47064219	47064329	0.203333	0.301333	0.113333	0.251	0.232
ENSG00000167100	SAMD14	17	50118160	50118327	50117406	50117695	50124916	50124971	ENSMUSG00000047181	Samd14	11	95019360	95019527	95014351	95014406	95019929	95020116	1	0.862	0.914	0.963	0.9525
ENSG00000130590	SAMD10	20	63976970	63977142	63975691	63975832	63977224	63977406	ENSMUSG00000038605	Samd10	2	181597171	181597343	181596746	181596887	181597427	181597593	0.956667	0.988	0.994	0.996667	0.9985
ENSG00000103449	SALL1	16	51138687	51142145	51135974	51137552	51151165	51151270	ENSMUSG00000031665	Sall1	8	89029943	89033398	89027234	89028818	89042351	89042444	0.914	0.957333	0.982333	0.986333	0.996
ENSG00000160633	SAFB	19	5667346	5667450	5667045	5667164	5667819	5667886	ENSMUSG00000071054	Safb	17	56605556	56605657	56605283	56605399	56605796	56605863	0.998	0.995333	0.995333	0.993	0.9955
ENSG00000142230	SAE1	19	47152897	47153040	47150201	47150375	47155113	47155177	ENSMUSG00000052833	Sae1	7	16368508	16368651	16366806	16366906	16370286	16370460	0.998667	0.996667	1	0.999	0.9975
ENSG00000142230	SAE1	19	47197232	47197377	47169817	47169923	47203670	47203740	ENSMUSG00000052833	Sae1	7	16336693	16336838	16330612	16330682	16359035	16359141	0.938333	0.998667	1	0.998667	1
ENSG00000163785	RYK	3	134222417	134222539	134211507	134211607	134250422	134250468	ENSMUSG00000032547	Ryk	9	102861873	102861995	102834916	102835239	102867554	102867654	1	0.984333	0.968333	0.995333	0.994
ENSG00000183207	RUVBL2	19	49007301	49007368	49007017	49007147	49009775	49009871	ENSMUSG00000003868	Ruvbl2	7	45428478	45428545	45425143	45425250	45428652	45428782	0.998	0.999	1	1	0.9995
ENSG00000160753	RUSC1	1	155325863	155325910	155325242	155325672	155326579	155326730	ENSMUSG00000105204	Gm43738	3	89088799	89088846	89087718	89088268	89088999	89089105	1	0.997	0.998667	1	0.9985
ENSG00000079102	RUNX1T1	8	92075964	92076137	92017225	92017363	92102856	92102913	ENSMUSG00000006586	Runx1t1	4	13771375	13771545	13743435	13743729	13835632	13835770	0.488667	0.499333	0.407333	0.331333	0.392
ENSG00000079102	RUNX1T1	8	92075964	92076137	92017225	92017363	92095027	92095171	ENSMUSG00000006586	Runx1t1	4	13771375	13771545	13751296	13751748	13835632	13835770	0.706667	0.710333	0.656	0.527	0.578
ENSG00000105784	RUNDC3B	7	87710569	87710655	87700415	87700554	87739790	87739880	ENSMUSG00000040570	Rundc3b	5	8569494	8569580	8559411	8559501	8579024	8579158	0.985667	0.99	0.99	0.980667	0.996
ENSG00000105784	RUNDC3B	7	87807372	87807519	87777797	87777955	87816140	87816262	ENSMUSG00000040570	Rundc3b	5	8512260	8512407	8494783	8494905	8520858	8521016	0.549667	0.210667	0.178667	0.207667	0.175
ENSG00000108309	RUNDC3A	17	44315451	44315609	44315154	44315320	44316384	44316522	ENSMUSG00000006575	Rundc3a	11	102399887	102400045	102399563	102399780	102400660	102400798	1	0.999333	0.997	0.997667	0.999
ENSG00000018189	RUFY3	4	70741626	70741680	70704800	70705294	70762518	70762692	ENSMUSG00000029291	Rufy3	5	88598435	88598489	88565039	88565476	88614940	88615114	0.22	0.244667	0.169667	0.309	0.2
ENSG00000204130	RUFY2	10	68401619	68401737	68396779	68396881	68404670	68404844	ENSMUSG00000020070	Rufy2	10	62989122	62989240	62982670	62982844	62990979	62991081	0.995333	0.948333	0.969667	0.967333	0.9715
ENSG00000145016	RUBCN	3	197699186	197699231	197695865	197695981	197700612	197701146	ENSMUSG00000035629	Rubcn	16	32841536	32841581	32838237	32838353	32842997	32843531	1	0.811333	0.956	0.724333	0.787
ENSG00000115310	RTN4	2	54973820	54973867	54973512	54973621	54982514	54982653	ENSMUSG00000020458	Rtn4	11	29741499	29741546	29736399	29736498	29741694	29741753	0.966	0.999333	1	1	0.9995
ENSG00000115310	RTN4	2	54973820	54973867	54973512	54973621	54974694	54974764	ENSMUSG00000020458	Rtn4	11	29741499	29741546	29740980	29741050	29741694	29741753	0.991333	1	1	0.999667	1
ENSG00000115310	RTN4	2	54974694	54974764	54973820	54973867	54982514	54982653	ENSMUSG00000020458	Rtn4	11	29740980	29741050	29736359	29736498	29741499	29741546	0.995	0.999	1	0.999667	1
ENSG00000115310	RTN4	2	54974694	54974764	54973512	54973621	54982514	54982653	ENSMUSG00000020458	Rtn4	11	29740980	29741050	29736359	29736498	29741694	29741753	0.969	0.999667	1	1	1
ENSG00000115310	RTN4	2	55025085	55027485	54987490	54987698	55028163	55028220	ENSMUSG00000020458	Rtn4	11	29706409	29708770	29705534	29705591	29733632	29733840	0.980333	0.985	0.993333	0.955	0.99
ENSG00000115310	RTN4	2	55028163	55028220	54987490	54987698	55049744	55050451	ENSMUSG00000020458	Rtn4	11	29705534	29705591	29692946	29693693	29733632	29733840	0.523	0.689	0.825	0.410667	0.8125
ENSG00000133318	RTN3	11	63704850	63704907	63681449	63681778	63749990	63750198	ENSMUSG00000024758	Rtn3	19	7467810	7467867	7434930	7435138	7482938	7483267	0.103667	0.0543333	0.0693333	0.046	0.064
ENSG00000133318	RTN3	11	63704850	63704907	63681449	63681778	63718701	63721032	ENSMUSG00000024758	Rtn3	19	7467810	7467867	7456299	7458423	7482938	7483267	0.839	0.815667	0.951667	0.888	0.9775
ENSG00000133318	RTN3	11	63718701	63721032	63704850	63704907	63749990	63750198	ENSMUSG00000024758	Rtn3	19	7456299	7458423	7434930	7435138	7467810	7467867	0.443667	0.601333	0.648667	0.276	0.59
ENSG00000133318	RTN3	11	63718701	63721032	63681482	63681778	63749990	63750198	ENSMUSG00000024758	Rtn3	19	7456299	7458423	7434930	7435138	7482938	7483272	0.07	0.065	0.0496667	0.0163333	0.0385
ENSG00000133318	RTN3	11	63753068	63753138	63752506	63752645	63753661	63753708	ENSMUSG00000024758	Rtn3	19	7431965	7432035	7430985	7431032	7432451	7432590	1	0.999333	0.999667	0.999333	1
ENSG00000137815	RTF1	15	41452900	41453048	41438320	41438431	41457671	41457876	ENSMUSG00000027304	Rtf1	2	119701117	119701265	119692115	119692226	119705438	119705643	0.965667	0.984667	0.995333	0.989	0.9925
ENSG00000258366	RTEL1	20	63680663	63680719	63679848	63679946	63685522	63685597	ENSMUSG00000038685	Rtel1	2	181341524	181341580	181340495	181340593	181346831	181346906	0.979	0.913333	0.978333	0.933333	0.972
ENSG00000100220	RTCB	22	32408174	32408242	32406661	32406761	32408754	32408833	ENSMUSG00000001783	Rtcb	10	85953436	85953504	85951354	85951454	85955718	85955779	1	0.998667	1	1	0.9995
ENSG00000148484	RSU1	10	16782033	16782084	16764389	16764510	16816972	16817084	ENSMUSG00000026727	Rsu1	2	13241744	13241795	13224304	13224425	13270910	13271022	0.995333	0.992333	0.975333	0.987	0.989
ENSG00000117616	RSRP1	1	25244453	25244498	25243549	25243633	25245149	25245301	ENSMUSG00000037266	Rsrp1	4	134925776	134925821	134925292	134925432	134926734	134926818	0.509	0.0483333	0.101667	0.0396667	0.1165
ENSG00000111011	RSRC2	12	122520503	122520581	122518838	122519029	122521384	122521428	ENSMUSG00000029422	Rsrc2	5	123742778	123742856	123740671	123740862	123743637	123743645	0.091	0.207	0.179667	0.196	0.2295
ENSG00000111011	RSRC2	12	122520503	122520581	122518838	122519051	122521384	122521428	ENSMUSG00000029422	Rsrc2	5	123742778	123742856	123740671	123740884	123743637	123743645	1	0.963667	0.968667	1	0.9895
ENSG00000111011	RSRC2	12	122522798	122522906	122522142	122522299	122526847	122526959	ENSMUSG00000029422	Rsrc2	5	123745496	123745589	123744954	123745111	123749288	123749371	0.00933333	0.258667	0.272	0.398667	0.339
ENSG00000174891	RSRC1	3	158203071	158203245	158123865	158123991	158298038	158298075	ENSMUSG00000034544	Rsrc1	3	67082535	67082709	66996464	66996590	67180828	67180865	1	0.997667	1	0.968333	0.9935
ENSG00000160188	RSPH1	21	42492965	42493079	42492757	42492863	42496132	42496224	ENSMUSG00000024033	Rsph1	17	31273524	31273638	31273316	31273422	31277201	31277383	0.733333	0.972667	0.922333	0.933333	1
ENSG00000187257	RSBN1L	7	77749423	77750064	77736409	77736526	77765494	77765632	ENSMUSG00000039968	Rsbn1l	5	20919524	20920162	20908106	20908244	20927619	20927730	0.985333	0.941333	0.971	1	0.946
ENSG00000081019	RSBN1	1	113796185	113796303	113777670	113777808	113797362	113798036	ENSMUSG00000044098	Rsbn1	3	103930036	103930154	103928350	103929024	103953636	103953774	0.016	0.021	0.0106667	0.0466667	0.016
ENSG00000160208	RRP1B	21	43672307	43672365	43669883	43669966	43673869	43673955	ENSMUSG00000058392	Rrp1b	17	32047673	32047731	32045928	32046011	32048552	32048638	1	0.808	0.888667	0.808667	0.792
ENSG00000143303	RRNAD1	1	156732984	156733047	156731990	156732473	156733376	156733492	ENSMUSG00000004896	Rrnad1	3	87927054	87927117	87926730	87926874	87927562	87927715	0.975333	0.94	1	0.932333	0.9725
ENSG00000125844	RRBP1	20	17616731	17616839	17615925	17616009	17618595	17618679	ENSMUSG00000027422	Rrbp1	2	143950427	143950523	143949671	143949755	143952191	143952275	1	0.979667	0.983	0.982333	0.986
ENSG00000125844	RRBP1	20	17619632	17619728	17618595	17618679	17620298	17620370	ENSMUSG00000027422	Rrbp1	2	143953233	143953329	143952191	143952275	143953941	143954013	1	0.994667	1	0.997333	1
ENSG00000116954	RRAGC	1	38845938	38846087	38838197	38839704	38851614	38851757	ENSMUSG00000028646	Rragc	4	123929831	123929980	123924746	123924889	123935537	123935546	0.996	0.988333	0.992	0.997667	0.996
ENSG00000083750	RRAGB	X	55727306	55727390	55722185	55722285	55729293	55729360	ENSMUSG00000041658	Rragb	X	153148451	153148535	153143975	153144075	153150361	153150428	0.587	0.878	0.850667	0.971	0.9155
ENSG00000141564	RPTOR	17	80707840	80707999	80643727	80643810	80730559	80730706	ENSMUSG00000025583	Rptor	11	119725009	119725168	119671277	119671360	119743866	119744013	0.960667	0.994667	0.986667	1	0.9965
ENSG00000141564	RPTOR	17	80791449	80791509	80754009	80754185	80822200	80822301	ENSMUSG00000025583	Rptor	11	119780542	119780602	119756238	119756414	119798768	119798869	0.990333	0.994333	1	0.938	0.9705
ENSG00000170889	RPS9	19	54201486	54201609	54201132	54201281	54206275	54206462	ENSMUSG00000006333	Rps9	7	3704645	3704768	3704051	3704448	3705732	3705919	0.993667	0.998333	0.999667	0.999667	0.997
ENSG00000170889	RPS9	19	54206552	54206724	54206275	54206462	54207397	54207522	ENSMUSG00000006333	Rps9	7	3706007	3706181	3705732	3705919	3706650	3706894	0.025	0.0113333	0.0106667	0.012	0.0055
ENSG00000198208	RPS6KL1	14	74911793	74911841	74910889	74911380	74918512	74918605	ENSMUSG00000019235	Rps6kl1	12	85140828	85140876	85140343	85140476	85146862	85146955	0.983	0.95	0.980333	0.902333	0.945
ENSG00000136643	RPS6KC1	1	213071005	213071041	213051232	213051509	213077695	213077816	ENSMUSG00000089872	Rps6kc1	1	190905082	190905118	190899450	190899571	190911555	190911747	0.913667	0.969	0.983	0.966	0.9365
ENSG00000136643	RPS6KC1	1	213104453	213104569	213077695	213077816	213117316	213117410	ENSMUSG00000089872	Rps6kc1	1	190888648	190888764	190885333	190885427	190899450	190899571	0.989	0.990667	1	0.97	0.9815
ENSG00000136643	RPS6KC1	1	213129526	213129889	213117316	213117410	213167857	213167973	ENSMUSG00000089872	Rps6kc1	1	190871591	190871951	190844486	190844602	190885333	190885427	0.968667	0.988	0.983333	0.971333	0.9955
ENSG00000136643	RPS6KC1	1	213176399	213176492	213167857	213167973	213230496	213230544	ENSMUSG00000089872	Rps6kc1	1	190834005	190834098	190810073	190810121	190844486	190844602	0.84	0.825333	0.868667	0.946667	0.875
ENSG00000175634	RPS6KB2	11	67428981	67429022	67428482	67428623	67429119	67429240	ENSMUSG00000024830	Rps6kb2	19	4162821	4162862	4162516	4162723	4163167	4163274	0.648	0.869667	0.917	0.922	0.989
ENSG00000175634	RPS6KB2	11	67432352	67432492	67431367	67431515	67432599	67432657	ENSMUSG00000024830	Rps6kb2	19	4159565	4159705	4159402	4159460	4161067	4161215	0.679333	0.373	0.466667	0.220667	0.4425
ENSG00000108443	RPS6KB1	17	59893795	59893924	59893045	59893325	59910561	59910611	ENSMUSG00000020516	Rps6kb1	11	86543930	86544045	86535410	86535460	86544565	86544765	0.123	0.179	0.261667	0.110333	0.235
ENSG00000162302	RPS6KA4	11	64360476	64360592	64360162	64360381	64361133	64361241	ENSMUSG00000024952	Rps6ka4	19	6839251	6839367	6838054	6838162	6839459	6839678	0.986333	0.978	1	0.991333	0.9525
ENSG00000177189	RPS6KA3	X	20240568	20240605	20234757	20234814	20241592	20241686	ENSMUSG00000031309	Rps6ka3	X	159279166	159279203	159278109	159278203	159285265	159285322	1	0.717667	0.793333	0.93	0.7595
ENSG00000071242	RPS6KA2	6	166538667	166538784	166531231	166531313	166626920	166627251	ENSMUSG00000023809	Rps6ka2	17	7227912	7228029	7170114	7170443	7236045	7236127	0.981667	0.975	0.978667	0.968	0.969
ENSG00000177954	RPS27	1	153990913	153991034	153990762	153990802	153991114	153991223	ENSMUSG00000090733	Rps27	3	90213380	90213493	90213192	90213301	90213609	90213647	0.0133333	0.00166667	0.00433333	0.00133333	0.0065
ENSG00000138326	RPS24	10	78037964	78037982	78037193	78037304	78040203	78040225	ENSMUSG00000025290	Rps24	14	24494051	24494069	24493382	24493493	24495429	24495449	0.0416667	0.002	0.00633333	0.00366667	0.002
ENSG00000105372	RPS19	19	41869030	41869214	41861111	41861212	41869698	41869753	ENSMUSG00000040952	Rps19	7	24888281	24888465	24885451	24885552	24888906	24888930	1	0.999	0.999667	0.999667	0.9995
ENSG00000105193	RPS16	19	39433521	39433569	39433136	39433418	39433664	39433761	ENSMUSG00000037563	Rps16	7	28352362	28352410	28352176	28352273	28352493	28352696	0.999333	0.999667	0.999667	0.999667	1
ENSG00000115268	RPS15	19	1438806	1438892	1438384	1438428	1440018	1440241	ENSMUSG00000063457	Rps15	10	80292774	80292860	80292452	80292483	80293641	80293876	1	1	1	0.999333	1
ENSG00000164587	RPS14	5	150447584	150447735	150446801	150446963	150449702	150449739	ENSMUSG00000024608	Rps14	18	60776400	60776551	60774509	60774686	60776929	60777021	0.997667	0.998667	0.999333	0.999	0.9995
ENSG00000163125	RPRD2	1	150441880	150441958	150440922	150441023	150443230	150443283	ENSMUSG00000028106	Rprd2	3	95786319	95786397	95785053	95785106	95787283	95787384	0.942	0.984333	0.944	0.966667	0.9885
ENSG00000101413	RPRD1B	20	38040434	38040564	38033745	38034098	38048347	38048481	ENSMUSG00000027651	Rprd1b	2	158035995	158036125	158028496	158029045	158043405	158043539	1	0.965333	0.966667	0.941667	0.9605
ENSG00000141425	RPRD1A	18	36033707	36033837	36030990	36031097	36067253	36067556	ENSMUSG00000040446	Rprd1a	18	24509792	24509922	24508169	24508276	24529915	24530058	0.964667	0.997333	1	1	0.9985
ENSG00000241370	RPP21	6	30345297	30345573	30345154	30345228	30346431	30346557	ENSMUSG00000024446	Rpp21	17	36257441	36257706	36255943	36256069	36257782	36257855	1	0.989333	0.978667	0.993	0.9825
ENSG00000241370	RPP21	6	30345297	30345398	30345130	30345228	30345490	30345573	ENSMUSG00000024446	Rpp21	17	36257605	36257706	36257441	36257524	36257782	36258069	0.959667	0.827333	0.837	0.801	0.794
ENSG00000241370	RPP21	6	30345490	30345573	30345152	30345228	30346431	30346557	ENSMUSG00000024446	Rpp21	17	36257441	36257524	36255943	36256069	36257782	36257856	1	0.983	0.967667	0.990667	0.9765
ENSG00000118705	RPN2	20	37238401	37238449	37236579	37236709	37241302	37241619	ENSMUSG00000027642	Rpn2	2	157323222	157323270	157321742	157321872	157325710	157325735	0.360667	0.571	0.818667	0.339333	0.6585
ENSG00000122406	RPL5	1	92834778	92834913	92832761	92833660	92836189	92836271	ENSMUSG00000058558	Rpl5	5	107903268	107903403	107902021	107902137	107903665	107903868	0.999667	1	1	1	1
ENSG00000130255	RPL36	19	5691318	5691453	5690315	5690600	5691531	5691633	ENSMUSG00000057863	Rpl36	17	56613906	56614041	56613585	56613680	56614123	56614243	0.999333	1	0.999667	1	1
ENSG00000136942	RPL35	9	124860182	124860264	124857882	124858067	124861418	124861555	ENSMUSG00000062997	Rpl35	2	39004106	39004188	39001579	39001765	39004731	39004868	1	0.998	0.999667	0.999333	0.999
ENSG00000109475	RPL34	4	108621950	108622024	108620565	108620600	108622104	108622204	ENSMUSG00000062006	Rpl34	3	130729228	130729302	130729050	130729150	130730317	130730334	0.999667	1	1	1
ENSG00000156482	RPL30	8	98044942	98045088	98042644	98042775	98045346	98045399	ENSMUSG00000058600	Rpl30	15	34442634	34442780	34441231	34441362	34443024	34443077	0.997667	0.999	0.999	1	0.999
ENSG00000125691	RPL23	17	38853021	38853105	38850080	38852732	38853697	38853721	ENSMUSG00000071415	Rpl23	11	97781805	97781889	97781333	97781462	97782343	97782437	1	1	1	0.999333	1
ENSG00000122026	RPL21	13	27255241	27255354	27254219	27254281	27256183	27256307	ENSMUSG00000041453	Rpl21	5	146834991	146835104	146834447	146834509	146835563	146835714	1	1	1	0.999667	1
ENSG00000215472	RPL17-C18orf32	18	49491404	49491445	49490792	49490927	49491531	49491586	ENSMUSG00000062328	Rpl17	18	75001349	75001390	75001190	75001243	75001665	75001800	0.991	0.987333	0.994667	0.995	0.9945
ENSG00000197958	RPL12	9	127448336	127448423	127447679	127447989	127449280	127449362	ENSMUSG00000038900	Rpl12	2	32963496	32963583	32962984	32963066	32963740	32963853	1	0.996333	0.996667	0.993333	0.9935
ENSG00000142676	RPL11	1	23694659	23694791	23693806	23693913	23695797	23695908	ENSMUSG00000059291	Rpl11	4	136051170	136051302	136050279	136050390	136051613	136051716	0.999667	0.997667	0.998	0.992667	0.998
ENSG00000147403	RPL10	X	154400463	154400626	154399802	154399941	154400701	154400811	ENSMUSG00000008682	Rpl10	X	74272671	74272834	74272178	74272317	74272914	74272925	0.865667	0.996	0.994667	0.996	0.994
ENSG00000153574	RPIA	2	88734551	88734616	88729277	88729337	88735668	88735737	ENSMUSG00000053604	Rpia	6	70775108	70775173	70774250	70774319	70777351	70777411	1	1	1	1
ENSG00000197498	RPF2	6	110989027	110989065	110985005	110985138	110991746	110991786	ENSMUSG00000038510	Rpf2	10	40243855	40243893	40239747	40239787	40244584	40244717	0.937667	0.978	0.986	1	0.9355
ENSG00000197713	RPE	2	210003437	210003468	210002627	210002783	210009656	210009736	ENSMUSG00000026005	Rpe	1	66701616	66701648	66700830	66701028	66706445	66706525	0.110333	0.0463333	0.102667	0.058	0.038
ENSG00000103932	RPAP1	15	41522764	41522960	41522097	41522250	41523244	41523354	ENSMUSG00000034032	Rpap1	2	119769886	119770082	119769579	119769732	119770319	119770429	1	0.983	1	0.96	0.975
ENSG00000129197	RPAIN	17	5422768	5422829	5421295	5421466	5432541	5432715	ENSMUSG00000018449	Rpain	11	70973014	70973075	70971763	70971934	70977657	70977687	1	0.949667	0.939333	0.965	0.952
ENSG00000129197	RPAIN	17	5425970	5426082	5422768	5422829	5426235	5426299	ENSMUSG00000018449	Rpain	11	70973801	70973913	70973014	70973075	70974068	70974132	0.772667	0.843667	0.731667	0.664	0.8505
ENSG00000129197	RPAIN	17	5426235	5426299	5422768	5422829	5432541	5432876	ENSMUSG00000018449	Rpain	11	70974068	70974132	70973014	70973075	70977657	70977687	0.161	0.156	0.362	0.431667	0.2505
ENSG00000129197	RPAIN	17	5428070	5428211	5425970	5426299	5432541	5432876	ENSMUSG00000018449	Rpain	11	70974899	70975040	70974068	70974132	70977657	70977687	0.700667	0.917333	0.849	0.962667	0.9365
ENSG00000134318	ROCK2	2	11211680	11211840	11208286	11208447	11214356	11214463	ENSMUSG00000020580	Rock2	12	16961615	16961775	16959401	16959508	16965010	16965171	0.987	0.993333	1	0.992	0.993
ENSG00000067900	ROCK1	18	20960662	20960711	20960135	20960206	20966916	20967076	ENSMUSG00000024290	Rock1	18	10073656	10073700	10073114	10073185	10079114	10079274	0.520333	0.216333	0.442	0.146667	0.231
ENSG00000185008	ROBO2	3	77527402	77527414	77522774	77522902	77546337	77546462	ENSMUSG00000052516	Robo2	16	74008774	74008786	73985587	73985712	74015870	74015998	0.266333	0.606	0.832333	0.653333	0.868
ENSG00000185008	ROBO2	3	77602934	77603060	77602209	77602491	77607797	77607954	ENSMUSG00000052516	Robo2	16	73933045	73933171	73928023	73928177	73933586	73933868	0.955	0.592667	0.536667	0.614	0.257
ENSG00000185008	ROBO2	3	77632473	77632656	77622226	77622432	77634869	77635043	ENSMUSG00000052516	Robo2	16	73906816	73906999	73904382	73904556	73916097	73916174	0.006	0.0716667	0.0956667	0.124333	0.0225
ENSG00000185008	ROBO2	3	77642670	77642943	77634924	77635043	77644703	77644904	ENSMUSG00000052516	Robo2	16	73898911	73899184	73897015	73897207	73904382	73904556	0.201667	0.361	0.277	0.218667	0.186
ENSG00000169855	ROBO1	3	78647628	78647655	78646147	78646190	78651731	78651929	ENSMUSG00000022883	Robo1	16	72993666	72993693	72989598	72989796	72995116	72995159	0.878333	0.958667	0.987	0.895667	0.943
ENSG00000205937	RNPS1	16	2264572	2264760	2264175	2264331	2268054	2268091	ENSMUSG00000034681	Rnps1	17	24418037	24418218	24414662	24414734	24418456	24418612	0.871	0.965333	0.992667	0.955333	0.9445
ENSG00000142327	RNPEPL1	2	240573109	240573261	240572422	240572563	240573774	240573891	ENSMUSG00000026269	Rnpepl1	1	92915813	92915965	92915058	92915199	92916354	92916471	1	0.968333	0.986	0.981	0.9715
ENSG00000176393	RNPEP	1	201996146	201996263	201989382	201989531	201997318	201997554	ENSMUSG00000041926	Rnpep	1	135272361	135272478	135271528	135271764	135277388	135277537	1	0.879333	0.97	0.927333	0.93
ENSG00000111880	RNGTT	6	88941070	88941180	88929163	88929267	88963345	88963409	ENSMUSG00000028274	Rngtt	4	33320518	33320628	33310310	33310524	33324873	33324977	0.971333	0.993667	0.990333	0.985667	0.998
ENSG00000112130	RNF8	6	37374619	37374709	37371511	37371574	37376925	37377033	ENSMUSG00000098374	Gm28043	17	29631670	29631760	29628959	29629022	29634660	29634768	0.972333	0.988333	0.994667	0.994	0.9865
ENSG00000181852	RNF41	12	56210296	56210568	56208147	56208298	56213957	56214070	ENSMUSG00000025373	Rnf41	10	128435312	128435584	128428590	128428703	128436467	128436603	0.996	0.877	0.842667	0.964	0.8225
ENSG00000137075	RNF38	9	36390466	36390616	36375933	36376127	36400553	36400923	ENSMUSG00000035696	Rnf38	4	44158902	44159052	44152359	44152553	44167626	44167951	0.553333	0.504	0.359333	0.358667	0.3835
ENSG00000137075	RNF38	9	36390466	36390616	36375933	36376127	36424612	36424683	ENSMUSG00000035696	Rnf38	4	44158902	44159052	44152359	44152553	44187448	44187519	0.738667	0.696667	0.543	0.407333	0.4515
ENSG00000137075	RNF38	9	36424612	36424683	36376007	36376127	36487307	36487548	ENSMUSG00000035696	Rnf38	4	44187448	44187519	44152433	44152553	44233542	44233789	0.971	0.918	1	0.889	0.985
ENSG00000101236	RNF24	20	3948236	3948279	3945176	3945218	3963874	3964024	ENSMUSG00000048911	Rnf24	2	131308474	131308517	131305651	131305693	131313162	131313312	1	0.985	0.988667	0.965667	0.989
ENSG00000167257	RNF214	11	117282745	117282850	117282403	117282536	117283114	117283204	ENSMUSG00000042790	Rnf214	9	45866946	45867051	45866565	45866661	45867499	45867632	0.935	0.128333	0.105	0.183667	0.2075
ENSG00000155827	RNF20	9	101560800	101560926	101557383	101557596	101561089	101561230	ENSMUSG00000028309	Rnf20	4	49654190	49654316	49653064	49653277	49654446	49654587	1	0.998333	0.994	0.995333	0.9995
ENSG00000116514	RNF19B	1	32938396	32938528	32936444	32937259	32942251	32942459	ENSMUSG00000028793	Rnf19b	4	129082746	129082878	129080341	129080549	129083727	129083788	0.951667	1	0.997667	0.998333	0.9995
ENSG00000141576	RNF157	17	76152354	76152465	76147268	76147309	76154282	76154328	ENSMUSG00000052949	Rnf157	11	116344194	116344305	116340337	116340378	116345906	116345955	0.991	0.854	0.894333	0.844667	0.823
ENSG00000141576	RNF157	17	76212363	76212482	76173701	76173790	76240152	76240289	ENSMUSG00000052949	Rnf157	11	116396188	116396307	116362284	116362373	116412696	116413004	1	0.993667	0.991667	0.991333	0.998
ENSG00000170153	RNF150	4	140925976	140926073	140911052	140911354	140947653	140947736	ENSMUSG00000047747	Rnf150	8	83036024	83036121	83006329	83006412	83042571	83042782	0.903	0.976	0.962	0.978333	0.961
ENSG00000163162	RNF149	2	101286080	101286177	101281858	101282057	101288972	101289055	ENSMUSG00000048234	Rnf149	1	39558314	39558411	39555477	39555670	39560692	39560775	1	0.768667	0.691	0.869	0.8515
ENSG00000145860	RNF145	5	159194715	159194824	159181959	159182051	159203433	159203656	ENSMUSG00000019189	Rnf145	11	44531275	44531384	44524927	44525143	44542628	44542720	1	0.991333	0.995667	0.983333	0.992
ENSG00000151692	RNF144A	2	6996915	6997061	6940947	6941147	7014453	7014483	ENSMUSG00000020642	Rnf144a	12	26339305	26339451	26327502	26327607	26389393	26389575	0.987	0.99	0.982	0.99	0.999
ENSG00000013561	RNF14	5	141974803	141974955	141973582	141973742	141978302	141978394	ENSMUSG00000060450	Rnf14	18	38301655	38301807	38300428	38300590	38307864	38308108	0.792667	0.914333	0.953667	0.931333	0.926
ENSG00000013561	RNF14	5	141974803	141974955	141973582	141973742	141980122	141980351	ENSMUSG00000060450	Rnf14	18	38301655	38301807	38300428	38300590	38309484	38309713	0.932667	0.991333	1	0.998	1
ENSG00000013561	RNF14	5	141978302	141978830	141973582	141973742	141980122	141980351	ENSMUSG00000060450	Rnf14	18	38307864	38308395	38300428	38300590	38309484	38309713	0.947667	0.993	1	0.998333	1
ENSG00000013561	RNF14	5	141978302	141978830	141974803	141974955	141980122	141980351	ENSMUSG00000060450	Rnf14	18	38307864	38308395	38301655	38301807	38309484	38309713	0.984	0.991333	1	0.999	0.998
ENSG00000013561	RNF14	5	141980122	141980351	141973582	141973742	141983379	141983552	ENSMUSG00000060450	Rnf14	18	38309484	38309713	38300428	38300590	38313211	38313384	0.96	0.996	0.994667	0.998667	0.999
ENSG00000134758	RNF138	18	32123517	32123574	32113744	32113860	32124733	32124845	ENSMUSG00000024317	Rnf138	18	21017818	21017875	21010676	21010792	21020887	21020999	0.974667	0.934667	0.934333	0.900667	0.938
ENSG00000134758	RNF138	18	32126692	32126800	32124733	32124845	32129118	32130715	ENSMUSG00000024317	Rnf138	18	21024408	21024516	21020887	21020999	21026085	21027535	1	0.485667	0.577667	0.663667	0.526
ENSG00000113269	RNF130	5	179963470	179963564	179955066	179955669	179966805	179967010	ENSMUSG00000020376	Rnf130	11	50099245	50099339	50095775	50095980	50104548	50104753	0.894667	0.691333	0.612667	0.736	0.6585
ENSG00000113269	RNF130	5	180013060	180013311	179980128	179980200	180040452	180040647	ENSMUSG00000020376	Rnf130	11	50071170	50071421	50052775	50052970	50085740	50085812	0.996667	0.992667	0.997333	0.997667	0.992
ENSG00000137522	RNF121	11	71987003	71987111	71982760	71982915	71990596	71990663	ENSMUSG00000070426	Rnf121	7	102031493	102031601	102029011	102029132	102035306	102035461	0.991333	0.986667	1	0.977667	0.993
ENSG00000124226	RNF114	20	49949247	49949355	49946135	49946250	49952075	49952152	ENSMUSG00000006418	Rnf114	2	167512516	167512624	167511211	167511326	167514665	167516164	0.983	0.998333	1	0.996333	1
ENSG00000239305	RNF103	2	86612158	86612274	86603397	86605418	86620329	86620469	ENSMUSG00000052656	Rnf103	6	71505733	71505849	71496830	71496970	71508868	71510763	0.977	0.992333	0.994	0.995333	0.999
ENSG00000161939	RNASEK-C17orf49	17	7015773	7015875	7014144	7015156	7016494	7016685	ENSMUSG00000040904	Gm21988	11	70236876	70236978	70236023	70236211	70237530	70237625	0.813333	0.673667	0.670667	0.668667	0.8075
ENSG00000161939	RNASEK-C17orf49	17	7016909	7017014	7016494	7016685	7017260	7017502	ENSMUSG00000040904	Gm21988	11	70235695	70235800	70235205	70235468	70236023	70236211	0.955	0.345667	0.388667	0.356	0.376
ENSG00000145916	RMND5B	5	178138107	178138258	178131024	178131376	178142582	178142613	ENSMUSG00000001054	Rmnd5b	11	51629475	51629626	51627879	51628025	51635589	51635647	0.992	0.979	0.992	0.988667	0.9965
ENSG00000145916	RMND5B	5	178146113	178146279	178143626	178144108	178147532	178147635	ENSMUSG00000001054	Rmnd5b	11	51625668	51625834	51624474	51624577	51626735	51626902	0.994333	0.992	1	1	0.999
ENSG00000141452	RMC1	18	23527794	23527901	23526636	23526765	23529178	23529298	ENSMUSG00000024410	Rmc1	18	12185648	12185755	12184891	12185020	12188208	12188220	0.967667	0.991667	1	0.993	0.9965
ENSG00000117000	RLF	1	40189054	40189209	40161386	40161636	40190771	40190853	ENSMUSG00000049878	Rlf	4	121190103	121190258	121188214	121188296	121214834	121215084	0.985667	0.981	0.988333	0.971333	0.993
ENSG00000143622	RIT1	1	155904730	155904804	155904310	155904502	155910449	155910506	ENSMUSG00000028057	Rit1	3	88725994	88726068	88717325	88717658	88726279	88726319	1	0.991667	0.992	1	0.999
ENSG00000143622	RIT1	1	155910655	155910804	155910449	155910506	155911242	155911344	ENSMUSG00000028057	Rit1	3	88717325	88717470	88716837	88716957	88717601	88717658	0.949667	1	0.996	0.994	0.9925
ENSG00000111913	RIPOR2	6	24847541	24847691	24842861	24843554	24848024	24848154	ENSMUSG00000036006	Ripor2	13	24696470	24696596	24695572	24695702	24701061	24701730	0.184333	0.561667	0.711333	0.505333	0.635
ENSG00000111913	RIPOR2	6	24869093	24869147	24865300	24865450	24870865	24870889	ENSMUSG00000036006	Ripor2	13	24675774	24675828	24674646	24674670	24677723	24677873	1	0.998	0.977333	1	0.9815
ENSG00000039523	RIPOR1	16	67538423	67538550	67528816	67528914	67538671	67538824	ENSMUSG00000038604	Ripor1	8	105614398	105614525	105605254	105605350	105614640	105614793	0.988667	0.802	0.898667	0.955333	0.833
ENSG00000104312	RIPK2	8	89784049	89784139	89780074	89780160	89786592	89786686	ENSMUSG00000041135	Ripk2	4	16129022	16129109	16127620	16127714	16132776	16132862	0.929667	1	1	1
ENSG00000101782	RIOK3	18	23467398	23467526	23466132	23466276	23473428	23473483	ENSMUSG00000024404	Riok3	18	12142935	12143063	12139146	12139460	12148790	12148988	0.939667	0.973333	0.937333	0.944333	0.9705
ENSG00000124784	RIOK1	6	7398697	7398740	7396702	7396772	7400957	7401050	ENSMUSG00000021428	Riok1	13	38045272	38045315	38043908	38043978	38047244	38047337	0.974333	0.911333	0.920333	0.974333	0.902
ENSG00000101098	RIMS4	20	44757669	44757771	44756897	44757037	44758071	44758184	ENSMUSG00000035226	Rims4	2	163865452	163865554	163864865	163865005	163865791	163865904	1	1	1	0.992	0.9995
ENSG00000176406	RIMS2	8	103910133	103910201	103885297	103886223	103912052	103912172	ENSMUSG00000037386	Rims2	15	39452039	39452107	39436996	39437922	39454359	39454479	1	0.986667	1	0.983667	0.9895
ENSG00000176406	RIMS2	8	103998184	103998250	103989304	103989421	104013441	104013621	ENSMUSG00000037386	Rims2	15	39517805	39517871	39511263	39511374	39534837	39535017	0.173667	0.774667	0.846667	0.745	0.72
ENSG00000176406	RIMS2	8	104013441	104013621	103989304	103989421	104014505	104014615	ENSMUSG00000037386	Rims2	15	39534837	39535017	39511263	39511374	39535871	39535981	0.854333	0.984333	0.975333	0.949667	0.991
ENSG00000176406	RIMS2	8	104013441	104013621	103998184	103998250	104014505	104014615	ENSMUSG00000037386	Rims2	15	39534837	39535017	39517805	39517871	39535871	39535981	0.952333	0.993667	0.984	0.95	0.9975
ENSG00000176406	RIMS2	8	104068511	104068612	104014505	104014615	104093470	104093643	ENSMUSG00000037386	Rims2	15	39566942	39567043	39535871	39535981	39585589	39585762	0.933333	0.979333	0.960667	1	0.948
ENSG00000176406	RIMS2	8	104068511	104068612	104014505	104014615	104244915	104245057	ENSMUSG00000037386	Rims2	15	39566942	39567043	39535871	39535981	39674939	39675081	0.267	0.444333	0.238667	0.355667	0.3455
ENSG00000079841	RIMS1	6	71968982	71969063	71886702	71887187	72096948	72097162	ENSMUSG00000041670	Rims1	1	22726929	22727010	22596364	22596584	22805560	22805724	0.525667	0.802667	0.858667	0.437	0.84
ENSG00000079841	RIMS1	6	72242313	72242437	72237822	72237922	72245814	72245861	ENSMUSG00000041670	Rims1	1	22479434	22479558	22475687	22475734	22483153	22483253	0.945333	1	1	1	0.996
ENSG00000079841	RIMS1	6	72260704	72260767	72258985	72259111	72291933	72292046	ENSMUSG00000041670	Rims1	1	22425870	22425933	22397450	22397563	22427461	22427587	0.923	0.362333	0.479333	0.526667	0.4375
ENSG00000079841	RIMS1	6	72265959	72266049	72260704	72260767	72291933	72292046	ENSMUSG00000041670	Rims1	1	22421740	22421830	22397450	22397563	22425870	22425933	1	1	0.989333	0.988	0.9985
ENSG00000079841	RIMS1	6	72274348	72274432	72265959	72266049	72291933	72292046	ENSMUSG00000041670	Rims1	1	22412210	22412294	22397450	22397563	22421740	22421830	0.224	0.113667	0.0846667	0.448667	0.08
ENSG00000079841	RIMS1	6	72274348	72274432	72265959	72266049	72284046	72284118	ENSMUSG00000041670	Rims1	1	22412210	22412294	22404443	22404515	22421740	22421830	0.248	0.197	0.130667	0.859667	0.1135
ENSG00000079841	RIMS1	6	72284046	72284118	72265959	72266049	72291933	72292046	ENSMUSG00000041670	Rims1	1	22404443	22404515	22397450	22397563	22421740	22421830	0.358333	0.262333	0.366333	0.254	0.348
ENSG00000079841	RIMS1	6	72290678	72290861	72284046	72284118	72291933	72292046	ENSMUSG00000041670	Rims1	1	22398598	22398781	22397450	22397563	22404443	22404515	0.558	0.515667	0.312333	0.330667	0.46
ENSG00000177181	RIMKLA	1	42396439	42396500	42380794	42381097	42399403	42399634	ENSMUSG00000048899	Rimkla	4	119480991	119481052	119477790	119478021	119492296	119492509	0.0426667	0.0233333	0.189	0.0143333	0.572
ENSG00000080345	RIF1	2	151468473	151468551	151467999	151468146	151468640	151468756	ENSMUSG00000036202	Rif1	2	52116667	52116745	52116247	52116394	52116834	52116950	0.852667	0.833667	0.870667	0.834667	0.85
ENSG00000111785	RIC8B	12	106783996	106784044	106774639	106774829	106814695	106814870	ENSMUSG00000035620	Ric8b	10	84925545	84925593	84917615	84917825	84947411	84948020	0.982	0.993333	0.982667	1	0.995
ENSG00000111785	RIC8B	12	106814695	106815304	106783996	106784044	106825725	106825820	ENSMUSG00000035620	Ric8b	10	84947411	84948020	84925545	84925593	84958015	84958110	1	0.937	0.954333	0.98	0.9735
ENSG00000111785	RIC8B	12	106870822	106870942	106860267	106860412	106885903	106889316	ENSMUSG00000035620	Ric8b	10	85001781	85001901	84992119	84992264	85015075	85016447	0.364667	0.278667	0.284667	0.276667	0.28
ENSG00000107036	RIC1	9	5753535	5753646	5753199	5753238	5754840	5754930	ENSMUSG00000038658	Ric1	19	29584466	29584577	29584174	29584213	29585780	29585870	0.820333	0.997	1	0.988	0.9975
ENSG00000116574	RHOU	1	228737672	228737731	228735478	228736004	228743284	228746664	ENSMUSG00000039960	Rhou	8	123655491	123655550	123653928	123654216	123660860	123663884	0.991	0.998	0.995667	0.988	1
ENSG00000126858	RHOT1	17	32176160	32176213	32175961	32176015	32182756	32182865	ENSMUSG00000017686	Rhot1	11	80227279	80227332	80226062	80226116	80233381	80233490	0.996	0.988	0.991	0.992333	0.989
ENSG00000126858	RHOT1	17	32209349	32209445	32208106	32208309	32211115	32211238	ENSMUSG00000017686	Rhot1	11	80255861	80255957	80254659	80254862	80257513	80257636	0.316333	0.423333	0.284333	0.283333	0.185
ENSG00000126858	RHOT1	17	32209349	32209445	32208106	32208309	32224615	32225727	ENSMUSG00000017686	Rhot1	11	80255861	80255957	80254659	80254862	80265741	80266767	0.258	0.211333	0.203	0.174	0.177
ENSG00000126858	RHOT1	17	32211115	32211238	32208106	32208309	32224615	32225113	ENSMUSG00000017686	Rhot1	11	80257513	80257636	80254659	80254862	80265741	80266738	0.419667	0.198333	0.301	0.238667	0.407
ENSG00000126858	RHOT1	17	32211115	32211238	32209349	32209445	32224615	32225113	ENSMUSG00000017686	Rhot1	11	80257513	80257636	80255861	80255957	80265741	80266738	0.621333	0.393667	0.522333	0.506333	0.672
ENSG00000126858	RHOT1	17	32222758	32222902	32211115	32211238	32224615	32224920	ENSMUSG00000017686	Rhot1	11	80264243	80264387	80257513	80257636	80265741	80266041	0	0.0193333	0.038	0.0236667	0.0755
ENSG00000119729	RHOQ	2	46543753	46543812	46542489	46543188	46576086	46576251	ENSMUSG00000024143	Rhoq	17	86964299	86964358	86963081	86963747	86994558	86994723	0.967333	1	1	0.994	1
ENSG00000141314	RHBDL3	17	32284658	32284817	32267901	32267925	32288791	32289016	ENSMUSG00000017692	Rhbdl3	11	80319557	80319716	80302663	80302687	80323358	80323583	0.726333	0.963333	0.885333	0.955667	0.9515
ENSG00000005486	RHBDD2	7	75881364	75881486	75878998	75879260	75881828	75882124	ENSMUSG00000039917	Rhbdd2	5	135635103	135635223	135632653	135632918	135635994	135636402	0.112	0.276	0.296667	0.265	0.187
ENSG00000135824	RGS8	1	182665968	182666033	182648136	182648303	182671656	182671730	ENSMUSG00000042671	Rgs8	1	153671753	153671818	153665656	153665916	153690897	153691000	1	0.948333	0.821333	0.877667	0.8065
ENSG00000135824	RGS8	1	182666871	182666973	182665968	182666033	182671656	182671730	ENSMUSG00000042671	Rgs8	1	153670782	153670884	153665656	153665916	153671753	153671818	0.988	0.979	0.956	0.979667	0.965
ENSG00000182901	RGS7	1	240800640	240800721	240775514	240776213	240801454	240801508	ENSMUSG00000026527	Rgs7	1	175076016	175076097	175059087	175059794	175076823	175076877	0.806333	0.94	1	0.914	0.994
ENSG00000182901	RGS7	1	240800640	240800721	240775514	240776213	240802903	240802993	ENSMUSG00000026527	Rgs7	1	175076016	175076097	175059087	175059794	175078188	175078278	0.572	0.765333	0.751	0.296	0.805
ENSG00000182901	RGS7	1	240801454	240801508	240775514	240776213	240802903	240802993	ENSMUSG00000026527	Rgs7	1	175076823	175076877	175059736	175059794	175078188	175078278	0.315333	0.0933333	0.0516667	0.00833333	0.0085
ENSG00000182901	RGS7	1	240801454	240801508	240800640	240800721	240802903	240802993	ENSMUSG00000026527	Rgs7	1	175076823	175076877	175076016	175076097	175078188	175078278	0.269667	0.0426667	0.022	0	0.003
ENSG00000182901	RGS7	1	240983078	240983129	240936599	240936706	241098665	241098762	ENSMUSG00000026527	Rgs7	1	175189176	175189227	175153123	175153230	175270816	175270913	0.987333	0.979	0.997	0.979333	0.96
ENSG00000182732	RGS6	14	72352094	72352194	71964771	71964875	72454527	72454578	ENSMUSG00000021219	Rgs6	12	82985294	82985394	82651808	82651912	83047558	83047592	0.946333	0.989	0.991333	1	0.982
ENSG00000182732	RGS6	14	72495151	72495262	72478267	72478329	72510153	72510279	ENSMUSG00000021219	Rgs6	12	83091747	83091858	83070597	83070659	83106757	83106883	0.937	0.993	0.982333	0.973333	0.974
ENSG00000171700	RGS19	20	64076856	64076954	64076524	64076646	64079293	64079518	ENSMUSG00000002458	Rgs19	2	181691489	181691595	181691232	181691354	181693362	181693810	0.770667	0.953667	0.942	0.919	0.955
ENSG00000159788	RGS12	4	3428557	3428711	3428089	3428169	3430406	3430955	ENSMUSG00000029101	Rgs12	5	35030467	35030621	35030010	35030090	35031870	35032052	0.829333	0.980667	0.983	0.952667	0.896
ENSG00000076344	RGS11	16	272862	272931	271539	271569	273474	273556	ENSMUSG00000024186	Rgs11	17	26205706	26205775	26205107	26205189	26207292	26207322	0.967	0.892333	0.880667	0.926	0.955
ENSG00000107185	RGP1	9	35750242	35750379	35749736	35749871	35750657	35750741	ENSMUSG00000028468	Rgp1	4	43579886	43580023	43579374	43579509	43580295	43580379	0.964333	0.992	1	0.988667	0.995
ENSG00000182175	RGMA	15	93072915	93073031	93051992	93052507	93088918	93089204	ENSMUSG00000070509	Rgma	7	73391380	73391496	73375519	73375888	73409231	73409451	0.987	0.995667	1	1	1
ENSG00000143344	RGL1	1	183806374	183806485	183742125	183742289	183847565	183847774	ENSMUSG00000026482	Rgl1	1	152623817	152623928	152586406	152586615	152674859	152675023	0.622333	0.687	0.673333	0.723667	0.769
ENSG00000080298	RFX3	9	3262934	3263084	3256990	3257199	3266207	3266305	ENSMUSG00000040929	Rfx3	19	27800116	27800266	27793610	27793819	27802381	27802479	1	0.991333	0.985333	1	0.999
ENSG00000080298	RFX3	9	3277339	3277461	3275499	3275612	3288130	3288250	ENSMUSG00000040929	Rfx3	19	27815484	27815606	27813577	27813690	27826032	27826152	0.976333	0.988333	1	1	0.997
ENSG00000080298	RFX3	9	3301545	3301620	3293076	3293258	3330258	3330517	ENSMUSG00000040929	Rfx3	19	27837406	27837481	27830610	27830792	27849710	27849969	0.957	0.992667	0.991667	0.972333	0.9765
ENSG00000132005	RFX1	19	13993524	13993895	13983485	13983595	14006102	14006267	ENSMUSG00000031706	Rfx1	8	84073730	84074069	84066833	84067048	84079862	84079972	0.965667	0.904667	0.973333	0.944333	0.994
ENSG00000169733	RFNG	17	82049917	82050006	82049676	82049842	82050401	82050555	ENSMUSG00000025158	Rfng	11	120782628	120782717	120782382	120782548	120783006	120783160	0.975	0.931	0.979333	0.896667	0.892
ENSG00000148300	REXO4	9	133408767	133408842	133407806	133407881	133410984	133411073	ENSMUSG00000052406	Rexo4	2	26956288	26956363	26955494	26955569	26958478	26958567	1	0.97	0.975667	0.93	0.938
ENSG00000148300	REXO4	9	133412298	133412492	133410984	133411073	133412777	133412921	ENSMUSG00000052406	Rexo4	2	26960223	26960417	26958478	26958567	26960602	26960740	0.973333	0.920333	0.946667	0.863	0.922
ENSG00000076043	REXO2	11	114440655	114440739	114439385	114439675	114443855	114443933	ENSMUSG00000032026	Rexo2	9	48479309	48479393	48474915	48475197	48480406	48480579	0.992	0.992	0.992333	0.997333	0.9865
ENSG00000006015	REX1BD	19	18590853	18590933	18588994	18589683	18592107	18592327	ENSMUSG00000058833	Rex1bd	8	70504983	70505060	70504291	70504509	70505755	70505960	1	0.975333	0.974667	0.934	0.962
ENSG00000009413	REV3L	6	111311068	111311259	111309852	111310099	111313351	111313489	ENSMUSG00000019841	Rev3l	10	39863737	39863928	39862693	39862831	39864593	39864840	0.982	1	1	1	0.999
ENSG00000009413	REV3L	6	111379981	111380219	111377700	111377843	111381324	111381444	ENSMUSG00000019841	Rev3l	10	39817141	39817379	39813970	39814090	39820447	39820590	0.987667	0.988667	1	0.981333	0.997
ENSG00000141699	RETREG3	17	42582673	42582806	42579512	42582270	42583497	42583580	ENSMUSG00000017802	Retreg3	11	101099007	101099140	101096321	101098620	101099672	101099755	1	0.952	0.956333	0.990667	0.977
ENSG00000141699	RETREG3	17	42586764	42586891	42586052	42586137	42587833	42587864	ENSMUSG00000017802	Retreg3	11	101102882	101103009	101102005	101102090	101103889	101103920	0.893	0.915	0.746667	0.994333	0.9495
ENSG00000134533	RERG	12	15121062	15121119	15110926	15111417	15217428	15217603	ENSMUSG00000030222	Rerg	6	137066998	137067055	137057812	137057886	137164934	137165102	0.933333	0.965667	0.982333	1	0.9975
ENSG00000142599	RERE	1	8355418	8355599	8352396	8355120	8356099	8356246	ENSMUSG00000039852	Rere	4	150619024	150619205	150618405	150618552	150619455	150621962	1	1	1	1	0.997
ENSG00000142599	RERE	1	8508626	8508675	8497404	8497529	8541213	8541318	ENSMUSG00000039852	Rere	4	150500002	150500051	150477363	150477468	150508829	150508954	0.997	0.990667	0.992	0.994	1
ENSG00000142599	RERE	1	8614560	8614686	8557417	8557523	8624309	8624380	ENSMUSG00000039852	Rere	4	150439342	150439468	150431522	150431593	150468694	150468800	0.742	0.927	0.932	0.829667	0.891
ENSG00000135597	REPS1	6	138911275	138911371	138908667	138908816	138912764	138912871	ENSMUSG00000019854	Reps1	10	18122434	18122530	18121032	18121218	18123024	18123173	1	1	1	0.996667	0.999
ENSG00000135597	REPS1	6	138926400	138926481	138921036	138921124	138929976	138930098	ENSMUSG00000019854	Reps1	10	18107667	18107748	18104153	18104275	18114398	18114486	0.907	0.933667	0.843	0.788333	0.8245
ENSG00000135597	REPS1	6	138947789	138947913	138945500	138945697	138987529	138987640	ENSMUSG00000019854	Reps1	10	18089447	18089571	18055860	18056115	18092844	18093041	0.957333	0.979667	0.991	0.986	0.9685
ENSG00000189056	RELN	7	103478388	103478394	103471788	103472908	103482872	103482971	ENSMUSG00000042453	Reln	5	21891561	21891567	21884453	21885569	21895988	21896087	0.662667	0.956333	0.979667	0.753667	0.896
ENSG00000164620	RELL2	5	141638954	141639021	141638794	141638860	141639463	141639629	ENSMUSG00000044024	Rell2	18	37957088	37957155	37956812	37956994	37957588	37957678	0.823333	0.896667	0.907333	0.969	0.981
ENSG00000164620	RELL2	5	141639463	141639649	141638794	141638860	141639919	141640295	ENSMUSG00000044024	Rell2	18	37957588	37957774	37956692	37956994	37958013	37958039	1	0.939333	0.948667	0.979	0.992
ENSG00000134444	RELCH	18	62221036	62221108	62211152	62211242	62221218	62221274	ENSMUSG00000026319	Relch	1	105686948	105687020	105678162	105678252	105687129	105687141	0.639667	0.381333	0.244	0.409333	0.3075
ENSG00000134444	RELCH	18	62261510	62261658	62258511	62258676	62263988	62264145	ENSMUSG00000026319	Relch	1	105721267	105721415	105719451	105719616	105725648	105725805	0.980333	0.994333	0.994333	1	0.999
ENSG00000134444	RELCH	18	62264728	62264852	62263988	62264145	62266700	62266749	ENSMUSG00000026319	Relch	1	105726342	105726466	105725648	105725805	105727939	105727988	0.991667	0.993	0.994667	0.984333	0.997
ENSG00000134444	RELCH	18	62280359	62280442	62279773	62279856	62280645	62280709	ENSMUSG00000026319	Relch	1	105741012	105741095	105740434	105740517	105741296	105741360	0.0253333	0.0203333	0.011	0.0243333	0.0155
ENSG00000134444	RELCH	18	62298789	62298860	62291542	62291631	62305413	62307112	ENSMUSG00000026319	Relch	1	105750972	105751043	105750321	105750410	105753502	105753525	0.959333	0.991333	0.99	0.982333	0.967
ENSG00000173039	RELA	11	65660123	65660215	65659665	65659797	65661686	65661819	ENSMUSG00000024927	Rela	19	5639858	5639950	5638854	5639003	5640302	5640432	1	0.982333	0.987	0.991	0.99
ENSG00000129625	REEP5	5	112902379	112902518	112887014	112887183	112921162	112921256	ENSMUSG00000005873	Reep5	18	34357091	34357230	34349634	34349803	34372404	34372498	0.995	0.980333	0.984	0.980667	0.984
ENSG00000165476	REEP3	10	63566337	63566410	63521400	63521577	63594777	63594854	ENSMUSG00000019873	Reep3	10	67062998	67063071	67039500	67039577	67096789	67096846	0.977	1	1	1	0.999
ENSG00000165476	REEP3	10	63599669	63599712	63599169	63599283	63610186	63610334	ENSMUSG00000019873	Reep3	10	67034070	67034113	67021748	67021893	67034598	67034632	0.225	0.031	0.0596667	0.00666667	0.0035
ENSG00000132563	REEP2	5	138441015	138441088	138439056	138439240	138441384	138441461	ENSMUSG00000038555	Reep2	18	34842453	34842526	34840588	34840787	34842856	34842933	0.998667	0.996333	0.995	0.996333	1
ENSG00000068615	REEP1	2	86232624	86232802	86213992	86217110	86251956	86252070	ENSMUSG00000052852	Reep1	6	71795146	71795324	71780721	71780835	71807790	71808310	0.997	0.994333	0.998	1	0.996
ENSG00000068615	REEP1	2	86251956	86252070	86232624	86232802	86254693	86254814	ENSMUSG00000052852	Reep1	6	71780721	71780835	71773187	71773308	71795146	71795324	0.997	0.996333	0.998	0.998	0.9985
ENSG00000068615	REEP1	2	86263964	86264041	86254693	86254814	86282169	86282210	ENSMUSG00000052852	Reep1	6	71761364	71761441	71756363	71756436	71773187	71773308	1	0.992333	0.992667	0.99	0.9965
ENSG00000068615	REEP1	2	86282169	86282242	86263964	86264041	86337478	86337589	ENSMUSG00000052852	Reep1	6	71756363	71756436	71707560	71708001	71761364	71761441	0.973667	0.999333	0.996	0.998	0.997
ENSG00000108469	RECQL5	17	75630618	75630692	75630183	75630277	75630778	75630837	ENSMUSG00000020752	Recql5	11	115895767	115895841	115895414	115895508	115895923	115895982	0.929667	0.932333	0.862333	0.969667	0.951
ENSG00000117625	RCOR3	1	211304082	211304140	211295675	211295753	211312719	211312804	ENSMUSG00000037395	Rcor3	1	192108643	192108701	192101387	192101867	192116268	192116346	0.982667	0.672	0.695	0.617667	0.695
ENSG00000117625	RCOR3	1	211312719	211312961	211301460	211304140	211313423	211313839	ENSMUSG00000037395	Rcor3	1	192101625	192101867	192100583	192101155	192108643	192108701	0.934333	0.992667	0.939667	0.872333	0.8705
ENSG00000089902	RCOR1	14	102681894	102681978	102593265	102593325	102701277	102701330	ENSMUSG00000037896	Rcor1	12	111081723	111081807	111039961	111040021	111093080	111093133	0.954667	1	0.984333	0.982	0.9965
ENSG00000117906	RCN2	15	76935525	76935722	76932360	76932466	76943757	76943871	ENSMUSG00000032320	Rcn2	9	56045131	56045328	56042574	56042680	56052906	56053020	0.999	0.973667	0.990667	0.988667	0.991
ENSG00000173653	RCE1	11	66845499	66845562	66845165	66845237	66845859	66846528	ENSMUSG00000024889	Rce1	19	4623500	4623563	4622590	4623242	4623825	4623897	0.733667	0.982667	0.987333	0.968	0.9905
ENSG00000274523	RCC1L	7	75055900	75056074	75052710	75052796	75057528	75057616	ENSMUSG00000061979	Rcc1l	5	134155739	134155913	134154123	134154209	134157590	134157678	1	0.977333	1	0.989333	0.9815
ENSG00000274523	RCC1L	7	75057528	75057616	75055574	75056074	75058587	75058769	ENSMUSG00000061979	Rcc1l	5	134157590	134157678	134155739	134155913	134163623	134163805	0.993667	0.905667	0.878	0.976333	0.908
ENSG00000274523	RCC1L	7	75064581	75064648	75063291	75063343	75066663	75066792	ENSMUSG00000061979	Rcc1l	5	134168211	134168278	134166664	134166716	134169217	134169346	0.992	0.967	0.965667	1	0.993
ENSG00000180198	RCC1	1	28530522	28530573	28529857	28529939	28531802	28531818	ENSMUSG00000028896	Rcc1	4	132339202	132339241	132338050	132338238	132339924	132340006	0.285	0.0936667	0.200667	0.296667	0.2095
ENSG00000100387	RBX1	22	40964046	40964117	40953554	40953633	40967798	40967884	ENSMUSG00000022400	Rbx1	15	81470951	81471022	81468154	81468233	81473842	81473928	0.998	0.996667	0.997667	0.997333	0.998
ENSG00000168214	RBPJ	4	26430418	26430522	26429897	26430053	26430691	26430851	ENSMUSG00000039191	Rbpj	5	53653081	53653185	53652606	53652762	53653304	53656137	0.988	1	1	0.980333	0.992
ENSG00000144642	RBMS3	3	29899704	29899755	29897378	29897475	29936085	29936196	ENSMUSG00000039607	Rbms3	9	116678646	116678697	116636368	116636479	116681130	116681227	0.955667	0.317333	0.378333	0.513	0.2405
ENSG00000144642	RBMS3	3	29944206	29944254	29936085	29936196	29988142	29988223	ENSMUSG00000039607	Rbms3	9	116627889	116627937	116586017	116586095	116636368	116636479	0.528333	0.819333	0.867333	0.742333	0.7395
ENSG00000153250	RBMS1	2	160282256	160282304	160281313	160281364	160284774	160284868	ENSMUSG00000026970	Rbms1	2	60759758	60759806	60758803	60758854	60762052	60762146	0.211667	0.333333	0.143	0.386333	0.2295
ENSG00000004534	RBM6	3	49967197	49968748	49962575	49962685	49972058	49972148	ENSMUSG00000032582	Rbm6	9	107852124	107853674	107850914	107851004	107860348	107860459	0.741667	0.995	0.973333	0.991	0.963
ENSG00000004534	RBM6	3	49967469	49968748	49962575	49962685	49972058	49972148	ENSMUSG00000032582	Rbm6	9	107852124	107853403	107850914	107851004	107860348	107860459	0.825667	0.996333	0.984333	0.994333	0.974
ENSG00000004534	RBM6	3	49972058	49972148	49962575	49962685	49975322	49975392	ENSMUSG00000032582	Rbm6	9	107850914	107851004	107847267	107847337	107860348	107860459	1	0.982	0.982	0.987333	0.9925
ENSG00000004534	RBM6	3	49999439	49999513	49975322	49975392	50048244	50048319	ENSMUSG00000032582	Rbm6	9	107833433	107833507	107800698	107800773	107847267	107847326	0.756667	0.954667	0.984	0.972667	0.9765
ENSG00000004534	RBM6	3	49999439	49999513	49962575	49962685	50048244	50048319	ENSMUSG00000032582	Rbm6	9	107833433	107833507	107800698	107800773	107860348	107860459	0.642	0.831667	0.804	0.852667	0.8205
ENSG00000004534	RBM6	3	50048244	50048319	49962575	49962685	50054334	50054395	ENSMUSG00000032582	Rbm6	9	107800698	107800773	107796476	107796537	107860348	107860459	0.991	0.992	0.985667	0.979333	0.992
ENSG00000003756	RBM5	3	50100531	50100605	50099981	50100051	50103082	50103107	ENSMUSG00000032580	Rbm5	9	107759775	107759849	107756908	107756992	107760321	107760391	0.896667	0.866	0.916333	0.926667	0.944
ENSG00000003756	RBM5	3	50104247	50104308	50100531	50103166	50105076	50105142	ENSMUSG00000032580	Rbm5	9	107755852	107755913	107754422	107754488	107756908	107756992	0.935333	0.986333	0.992	0.995333	0.992
ENSG00000003756	RBM5	3	50110378	50110463	50109602	50109688	50110678	50110770	ENSMUSG00000032580	Rbm5	9	107750007	107750092	107749707	107749799	107750462	107750548	0.774	0.972333	0.991667	0.963	0.9855
ENSG00000173914	RBM4B	11	66666271	66666493	66665547	66665578	66668614	66668685	ENSMUSG00000033760	Rbm4b	19	4764349	4764571	4761976	4762647	4765343	4765467	0.187	0.0516667	0.0423333	0.054	0.0345
ENSG00000126254	RBM42	19	35631139	35631224	35629519	35629673	35631330	35631405	ENSMUSG00000036733	Rbm42	7	30647730	30647815	30647559	30647634	30649583	30649719	1	1	1	1	1
ENSG00000126254	RBM42	19	35632935	35633001	35631330	35631405	35633076	35633252	ENSMUSG00000036733	Rbm42	7	30645918	30645984	30645666	30645842	30647559	30647634	0.975333	0.973667	0.973	0.994667	0.9745
ENSG00000131051	RBM39	20	35707939	35707992	35707119	35707201	35709223	35709256	ENSMUSG00000027620	Rbm39	2	156152462	156152513	156150734	156150816	156154238	156154271	0.000666667	0.005	0.00266667	0.000666667	0.001
ENSG00000131051	RBM39	20	35734185	35734257	35731915	35732135	35738967	35739017	ENSMUSG00000027620	Rbm39	2	156174096	156174168	156172827	156173022	156177335	156177385	0.0253333	0.041	0.0496667	0.101333	0.1005
ENSG00000131051	RBM39	20	35739392	35739547	35738967	35739017	35740823	35740887	ENSMUSG00000027620	Rbm39	2	156177751	156177906	156177335	156177385	156179176	156179240	0.00866667	0.001	0.00266667	0	0.0015
ENSG00000188739	RBM34	1	235148403	235148447	235138090	235138174	235152705	235152765	ENSMUSG00000033931	Rbm34	8	126959541	126959585	126953365	126953449	126961911	126961971	0.990667	0.993667	0.986667	0.971333	0.9975
ENSG00000184863	RBM33	7	155684932	155685052	155680589	155680908	155700772	155701490	ENSMUSG00000048271	Rbm33	5	28342394	28342514	28338995	28339308	28352471	28352643	0.065	0.926333	0.956667	0.866333	0.96
ENSG00000102317	RBM3	X	48575560	48575667	48574951	48575283	48576313	48576419	ENSMUSG00000031167	Rbm3	X	8144572	8144679	8143847	8143947	8144954	8145072	0.981333	1	1	1	0.9995
ENSG00000102317	RBM3	X	48575814	48576083	48575560	48575667	48576313	48576419	ENSMUSG00000031167	Rbm3	X	8144174	8144445	8143847	8143947	8144572	8144679	0.0283333	0.017	0.016	0.00433333	0.0145
ENSG00000091009	RBM27	5	146251710	146251875	146237297	146237432	146254942	146255092	ENSMUSG00000024491	Rbm27	18	42313970	42314135	42305679	42305814	42317600	42317750	0.841667	0.861	0.832667	0.791667	0.9225
ENSG00000139746	RBM26	13	79353152	79353224	79344668	79344794	79354438	79354561	ENSMUSG00000022119	Rbm26	14	105139090	105139162	105131881	105132007	105140315	105140438	0.542	0.966667	0.977	0.883	0.985
ENSG00000119707	RBM25	14	73088369	73088474	73088000	73088161	73096914	73097100	ENSMUSG00000010608	Rbm25	12	83651645	83651750	83651286	83651444	83659422	83659608	0.00833333	0.0373333	0.0373333	0.0183333	0.047
ENSG00000119707	RBM25	14	73111308	73111382	73110830	73111155	73111527	73111802	ENSMUSG00000010608	Rbm25	12	83674815	83674889	83674524	83674663	83675043	83675318	0.004	0.000666667	0.00933333	0.00166667	0.0065
ENSG00000248643	RBM14-RBM4	11	66639699	66640123	66616630	66617057	66646026	66646469	ENSMUSG00000096370	Gm21992	19	4792397	4792820	4785152	4785567	4811171	4811508	0.990333	0.988333	0.921667	0.925	0.9665
ENSG00000248643	RBM14-RBM4	11	66643449	66644140	66616625	66617057	66646026	66646469	ENSMUSG00000096370	Gm21992	19	4787360	4788042	4785151	4785567	4811171	4811508	0.996667	0.987	0.923667	0.948667	0.976
ENSG00000182872	RBM10	X	47171027	47171258	47169314	47169498	47173127	47173197	ENSMUSG00000031060	Rbm10	X	20637425	20637656	20635730	20635914	20639432	20639502	0.948667	0.170333	0.271	0.254	0.296
ENSG00000182872	RBM10	X	47175018	47175092	47173127	47173197	47176499	47176586	ENSMUSG00000031060	Rbm10	X	20641182	20641256	20639432	20639502	20642743	20642830	0.949667	0.912667	0.841667	0.968	0.907
ENSG00000182872	RBM10	X	47179879	47180037	47179318	47179495	47180211	47180309	ENSMUSG00000031060	Rbm10	X	20645436	20645594	20644864	20645041	20645768	20645866	1	0.996	1	1	0.996
ENSG00000103479	RBL2	16	53479153	53479225	53470745	53470922	53479885	53479991	ENSMUSG00000031666	Rbl2	8	91112517	91112589	91107057	91107234	91113984	91114049	0.962667	0.971	0.972667	0.987333	0.9685
ENSG00000167281	RBFOX3	17	79103161	79103254	79101583	79101644	79104072	79104126	ENSMUSG00000025576	Rbfox3	11	118502841	118502934	118501568	118501629	118503719	118503773	0.934	0.969	0.995667	0.992	0.999
ENSG00000100320	RBFOX2	22	35752612	35752655	35746472	35746561	35756104	35756144	ENSMUSG00000033565	Rbfox2	15	77091811	77091854	77086066	77086155	77094450	77094490	0.0116667	0.023	0.045	0.0326667	0.024
ENSG00000100320	RBFOX2	22	35752612	35752655	35746472	35746561	35759887	35760020	ENSMUSG00000033565	Rbfox2	15	77091811	77091854	77086066	77086155	77097939	77098072	0.0926667	0.316	0.301333	0.122667	0.079
ENSG00000100320	RBFOX2	22	35756104	35756144	35746472	35746561	35759887	35760020	ENSMUSG00000033565	Rbfox2	15	77094450	77094490	77086066	77086155	77097939	77098072	0.883333	0.907333	0.910667	0.810667	0.74
ENSG00000100320	RBFOX2	22	35756104	35756144	35752612	35752655	35759887	35760020	ENSMUSG00000033565	Rbfox2	15	77094450	77094490	77091811	77091854	77097939	77098072	0.988333	0.903333	0.967	0.963	0.932
ENSG00000100320	RBFOX2	22	35768256	35768349	35765422	35765483	35778024	35778032	ENSMUSG00000033565	Rbfox2	15	77105576	77105669	77102878	77102939	77113604	77113658	0.995	0.974	0.965	0.966333	0.988
ENSG00000100320	RBFOX2	22	35809779	35810004	35781599	35781743	35840191	35840218	ENSMUSG00000033565	Rbfox2	15	77132716	77132941	77116920	77117067	77153529	77153556	1	0.999333	0.998	0.998333	1
ENSG00000100320	RBFOX2	22	35809779	35810004	35781599	35781743	35938846	35938897	ENSMUSG00000033565	Rbfox2	15	77132716	77132941	77116920	77117067	77231386	77231437	0.997667	0.999667	0.998	0.998	0.9995
ENSG00000100320	RBFOX2	22	35938846	35938897	35809779	35810004	35961562	35961666	ENSMUSG00000033565	Rbfox2	15	77231386	77231437	77132716	77132941	77245489	77245506	0.993667	0.940667	0.944333	0.890333	0.939
ENSG00000100320	RBFOX2	22	35938846	35938897	35809779	35810004	36028239	36028824	ENSMUSG00000033565	Rbfox2	15	77231386	77231437	77132716	77132941	77306363	77306605	0.988333	0.837	0.82	0.871	0.7935
ENSG00000078328	RBFOX1	16	7052056	7052098	6654602	6654650	7518146	7518389	ENSMUSG00000008658	Rbfox1	16	6809206	6809248	6487818	6487866	7224310	7224550	0.958333	0.994333	0.994667	1	0.9925
ENSG00000078328	RBFOX1	16	7595548	7595641	7587246	7587300	7597370	7597431	ENSMUSG00000008658	Rbfox1	16	7292184	7292277	7285477	7285531	7294069	7294130	0.934333	0.994667	0.995667	0.993	0.9995
ENSG00000078328	RBFOX1	16	7630602	7630683	7607284	7607338	7653814	7653846	ENSMUSG00000008658	Rbfox1	16	7330361	7330442	7306407	7306461	7352931	7353045	0.788333	0.831	0.818667	0.884667	0.779
ENSG00000078328	RBFOX1	16	7664928	7664968	7653814	7653947	7676773	7676838	ENSMUSG00000008658	Rbfox1	16	7363864	7363904	7352931	7353064	7375904	7375969	0.890333	0.93	0.99	0.988	0.973
ENSG00000125826	RBCK1	20	420870	421031	419557	419731	422126	422238	ENSMUSG00000027466	Rbck1	2	152323171	152323332	152322159	152322271	152324266	152324364	0.828667	0.793667	0.671667	0.822	0.5855
ENSG00000089050	RBBP9	20	18495837	18495880	18493957	18494063	18497068	18497225	ENSMUSG00000027428	Rbbp9	2	144549103	144549146	144547993	144548099	144550679	144550790	0.662333	0.939667	1	0.982	0.981
ENSG00000102054	RBBP7	X	16862954	16863100	16858675	16858849	16869075	16869220	ENSMUSG00000031353	Rbbp7	X	162768851	162768997	162761574	162761719	162769763	162769937	1	0.999333	1	1	0.9995
ENSG00000122257	RBBP6	16	24553512	24553557	24548944	24548981	24555614	24555703	ENSMUSG00000030779	Rbbp6	7	122982962	122983007	122978575	122978612	122984992	122985081	0.978	1	1	1
ENSG00000122257	RBBP6	16	24558420	24558534	24556307	24556447	24559504	24559677	ENSMUSG00000030779	Rbbp6	7	122987615	122987729	122985659	122985799	122988601	122988774	0.103333	0.07	0.253	0.116667	0.167
ENSG00000122257	RBBP6	16	24567791	24567893	24567142	24567505	24568744	24570113	ENSMUSG00000030779	Rbbp6	7	122997595	122997697	122996942	122997305	122998524	123000279	0.810333	0.599	0.606667	0.632333	0.673
ENSG00000023287	RB1CC1	8	52685398	52685520	52683886	52684013	52686852	52686967	ENSMUSG00000025907	Rb1cc1	1	6229958	6230073	6227939	6228049	6233960	6234010	0.993667	0.988667	1	1	0.99
ENSG00000161847	RAVER1	19	10330459	10330526	10328641	10329111	10333288	10333491	ENSMUSG00000111497	Gm38431	9	21090249	21090316	21086244	21086714	21091758	21091997	1	1	0.981333	0.995	0.9855
ENSG00000068831	RASGRP2	11	64740367	64740449	64740012	64740163	64740947	64741079	ENSMUSG00000032946	Rasgrp2	19	6404017	6404095	6403431	6403563	6404299	6404337	0.0406667	0.005	0.0123333	0.0283333	0.023
ENSG00000058335	RASGRF1	15	79031399	79031509	79027740	79027859	79032122	79032316	ENSMUSG00000032356	Rasgrf1	9	89970977	89971087	89970352	89970546	89974764	89974883	0.968333	0.963	1	0.953	0.999
ENSG00000155903	RASA2	3	141576999	141577106	141573943	141574067	141580367	141580451	ENSMUSG00000032413	Rasa2	9	96566015	96566122	96560697	96560781	96568363	96568487	0.898333	0.950667	1	1	0.9695
ENSG00000146282	RARS2	6	87548590	87548646	87545615	87545699	87555407	87555505	ENSMUSG00000028292	Rars2	4	34633657	34633713	34630472	34630570	34636951	34637035	0.940667	0.977333	0.990333	0.988667	0.998
ENSG00000131759	RARA	17	40348315	40348464	40330856	40331396	40349783	40349818	ENSMUSG00000037992	Rara	11	98966346	98966495	98950244	98950795	98968044	98968186	0.982333	0.975333	0.979667	1	0.9965
ENSG00000173166	RAPH1	2	203470238	203470313	203461847	203461925	203477075	203477156	ENSMUSG00000026014	Raph1	1	60510416	60510491	60503517	60503595	60518979	60519060	0.973333	0.983333	0.987333	0.975333	0.9505
ENSG00000173166	RAPH1	2	203470238	203470313	203461847	203461925	203489583	203490089	ENSMUSG00000026014	Raph1	1	60510416	60510491	60503517	60503595	60525591	60526100	0.638333	0.625	0.704333	0.496333	0.783
ENSG00000173166	RAPH1	2	203477075	203477156	203461847	203461925	203489583	203490089	ENSMUSG00000026014	Raph1	1	60518979	60519060	60503517	60503595	60525591	60526100	0.522333	0.378	0.421333	0.097	0.552
ENSG00000173166	RAPH1	2	203477075	203477156	203470238	203470313	203489583	203490089	ENSMUSG00000026014	Raph1	1	60518979	60519060	60510416	60510491	60525591	60526100	0.696	0.499333	0.539333	0.192333	0.5425
ENSG00000108352	RAPGEFL1	17	40184580	40184678	40184213	40184349	40188865	40188954	ENSMUSG00000038020	Rapgefl1	11	98842557	98842655	98842194	98842330	98845874	98845987	1	0.933333	0.966333	0.957	0.9795
ENSG00000108352	RAPGEFL1	17	40192925	40192990	40192605	40192693	40193362	40193417	ENSMUSG00000038020	Rapgefl1	11	98850364	98850429	98850093	98850181	98850784	98850839	1	0.992	0.996667	0.991	0.997
ENSG00000091428	RAPGEF4	2	172960759	172960813	172922280	172922300	172961121	172961228	ENSMUSG00000049044	Rapgef4	2	72174422	72174476	72141152	72141172	72174801	72174908	0.306333	0.408	0.326333	0.0796667	0.2355
ENSG00000109756	RAPGEF2	4	159243773	159243791	159241200	159241368	159304341	159304473	ENSMUSG00000062232	Rapgef2	3	79169738	79169756	79112170	79112302	79172907	79173075	0.896667	0.943	1	0.794333	0.9805
ENSG00000109756	RAPGEF2	4	159344035	159344059	159343280	159343404	159345105	159345329	ENSMUSG00000062232	Rapgef2	3	79082623	79082647	79081061	79081285	79083198	79083322	0.995333	0.999	1	0.988333	1
ENSG00000107263	RAPGEF1	9	131603960	131604053	131602060	131602149	131604930	131605188	ENSMUSG00000039844	Rapgef1	2	29720642	29720738	29719592	29719850	29722223	29722309	0.0683333	0.0136667	0.0173333	0.016	0.0135
ENSG00000107263	RAPGEF1	9	131604930	131605188	131602113	131602149	131619050	131619209	ENSMUSG00000039844	Rapgef1	2	29719592	29719850	29710152	29710308	29722223	29722309	0.888333	0.873	0.959333	0.88	0.9635
ENSG00000107263	RAPGEF1	9	131619050	131619209	131602113	131602149	131621795	131621998	ENSMUSG00000039844	Rapgef1	2	29710155	29710308	29707197	29707400	29722223	29722309	0.706	0.598667	0.785	0.269667	0.7205
ENSG00000107263	RAPGEF1	9	131650128	131650242	131643238	131643417	131650809	131650949	ENSMUSG00000039844	Rapgef1	2	29679736	29679850	29679132	29679269	29686104	29686283	0.377	0.507	0.449	0.444333	0.4585
ENSG00000107263	RAPGEF1	9	131650809	131650949	131643238	131643417	131739769	131739944	ENSMUSG00000039844	Rapgef1	2	29679132	29679269	29619719	29620063	29686104	29686283	0.986667	0.975333	0.942333	0.991	0.979
ENSG00000138698	RAP1GDS1	4	98379016	98379163	98352475	98352601	98391951	98392009	ENSMUSG00000028149	Rap1gds1	3	138983721	138983868	138965867	138965996	139015545	139015671	0.445333	0.413333	0.265333	0.355333	0.245
ENSG00000138698	RAP1GDS1	4	98436939	98437068	98433935	98434062	98441989	98442117	ENSMUSG00000028149	Rap1gds1	3	138941729	138941858	138925901	138927712	138945662	138945789	0.996667	0.993667	0.996667	0.994	0.999
ENSG00000076864	RAP1GAP	1	21598399	21598502	21597960	21598064	21599493	21599575	ENSMUSG00000041351	Rap1gap	4	137727676	137727779	137726951	137727075	137728259	137728358	0.992667	0.996667	1	1	0.998
ENSG00000076864	RAP1GAP	1	21603834	21603912	21602803	21602913	21606065	21606197	ENSMUSG00000041351	Rap1gap	4	137723745	137723823	137721825	137721957	137724691	137724801	0.0646667	0.063	0.159333	0.039	0.103
ENSG00000127314	RAP1B	12	68651994	68652051	68650243	68650468	68654111	68654182	ENSMUSG00000052681	Rap1b	10	117821589	117821646	117820461	117820602	117822800	117822869	0.995	1	1	1	0.9995
ENSG00000116473	RAP1A	1	111627469	111627563	111619776	111619934	111691333	111691417	ENSMUSG00000068798	Rap1a	3	105794054	105794139	105750244	105750328	105801238	105801310	0.198333	0.0293333	0.041	0.01	0.038
ENSG00000116473	RAP1A	1	111706662	111706777	111704342	111704486	111709148	111709264	ENSMUSG00000068798	Rap1a	3	105735064	105735179	105731955	105732071	105737754	105737898	0.021	0.00733333	0.0263333	0.008	0.0155
ENSG00000100401	RANGAP1	22	41252871	41252991	41251006	41251109	41254307	41254494	ENSMUSG00000022391	Rangap1	15	81709486	81709606	81706400	81706503	81710360	81710553	1	0.995667	0.996333	0.995333	0.998
ENSG00000100401	RANGAP1	22	41261445	41261580	41257947	41258106	41264663	41264843	ENSMUSG00000022391	Rangap1	15	81716566	81716701	81712818	81712977	81718742	81718922	0.99	1	0.999333	0.998333	1
ENSG00000010017	RANBP9	6	13634430	13634552	13632369	13632521	13637807	13637955	ENSMUSG00000038546	Ranbp9	13	43413982	43414104	43412410	43412562	43416324	43416469	0.993667	0.991333	1	0.994	0.999
ENSG00000031823	RANBP3	19	5932451	5932544	5931403	5931531	5933413	5933479	ENSMUSG00000002372	Ranbp3	17	56701448	56701541	56701022	56701088	56702762	56702890	0.997667	0.98	0.993667	0.966667	0.969
ENSG00000031823	RANBP3	19	5951392	5951596	5941798	5941835	5957917	5957968	ENSMUSG00000002372	Ranbp3	17	56692520	56692721	56686005	56686061	56696601	56696638	0.133	0.105667	0.196	0.203667	0.169
ENSG00000031823	RANBP3	19	5957917	5957973	5941798	5941835	5978060	5978085	ENSMUSG00000002372	Ranbp3	17	56686005	56686061	56673293	56673411	56696601	56696638	0.921	0.999	0.992333	0.996	0.995
ENSG00000153201	RANBP2	2	108746710	108746798	108740488	108740681	108748919	108749129	ENSMUSG00000003226	Ranbp2	10	58460517	58460605	58457591	58457784	58461835	58462045	1	0.999	1	1	0.997
ENSG00000141084	RANBP10	16	67729679	67729828	67729279	67729484	67729937	67730046	ENSMUSG00000037415	Ranbp10	8	105774286	105774435	105773908	105774113	105774534	105774643	0.969333	1	0.987333	0.976333	0.9725
ENSG00000141084	RANBP10	16	67772033	67772086	67744264	67744455	67805427	67805539	ENSMUSG00000037415	Ranbp10	8	105805531	105805584	105786626	105786794	105826077	105826189	0.955667	0.981	1	1	0.994
ENSG00000184672	RALYL	8	84184329	84184424	84183273	84183578	84529298	84529577	ENSMUSG00000039717	Ralyl	3	13472699	13472792	13471654	13471943	13776824	13777103	0.422667	0.721333	0.887	0.985667	0.566
ENSG00000184672	RALYL	8	84804769	84804802	84774578	84774654	84849979	84850027	ENSMUSG00000039717	Ralyl	3	14081207	14081240	14039713	14039789	14107218	14107266	0.874	0.999	1	0.996667	0.9905
ENSG00000184672	RALYL	8	84849979	84850027	84804769	84804802	84862295	84862453	ENSMUSG00000039717	Ralyl	3	14107218	14107266	14081207	14081240	14115692	14115727	0.997	0.996333	0.997333	0.997667	0.995
ENSG00000184672	RALYL	8	84887603	84887776	84873283	84873397	84920893	84921631	ENSMUSG00000039717	Ralyl	3	14143273	14143446	14129557	14129671	14181037	14181972	0.954667	0.775667	0.774	0.817667	0.812
ENSG00000125970	RALY	20	34031521	34031604	33993645	33994131	34072065	34072205	ENSMUSG00000027593	Raly	2	154821006	154821089	154791132	154791548	154857268	154857338	0.969	0.662	0.422667	0.553333	0.608
ENSG00000125970	RALY	20	34073818	34073866	34073562	34073635	34075873	34076039	ENSMUSG00000027593	Raly	2	154859910	154859958	154859677	154859750	154861839	154862006	0.691333	0.0656667	0.063	0.0626667	0.0595
ENSG00000116191	RALGPS2	1	178821611	178821704	178811314	178811404	178833423	178833550	ENSMUSG00000026594	Ralgps2	1	156884532	156884625	156869440	156869567	156887090	156887180	0.844667	0.994667	0.989667	0.973667
ENSG00000136828	RALGPS1	9	126965843	126965951	126962224	126962346	126977694	126977745	ENSMUSG00000038831	Ralgps1	2	33336512	33336620	33324652	33324703	33340712	33340833	0.992667	0.973333	0.970333	0.979	0.9835
ENSG00000136828	RALGPS1	9	126977694	126977745	126965843	126965951	127034430	127034514	ENSMUSG00000038831	Ralgps1	2	33324652	33324703	33284824	33284908	33336512	33336620	0.967333	0.950667	0.942333	0.956	0.9355
ENSG00000136828	RALGPS1	9	127196473	127196631	127195090	127195217	127210694	127210778	ENSMUSG00000038831	Ralgps1	2	33157771	33157929	33146569	33146653	33158909	33159036	0.646667	0.542667	0.583667	0.176	0.475
ENSG00000136828	RALGPS1	9	127199014	127199066	127196473	127196631	127210694	127210778	ENSMUSG00000038831	Ralgps1	2	33155287	33155339	33146569	33146653	33157771	33157929	0.976667	0.93	0.982667	0.904667	0.889
ENSG00000188559	RALGAPA2	20	20535744	20535803	20531686	20531795	20536655	20536784	ENSMUSG00000037110	Ralgapa2	2	146357087	146357146	146353170	146353279	146357956	146358085	0.873333	0.816	0.891667	0.768667	0.6125
ENSG00000174373	RALGAPA1	14	35627089	35627951	35625360	35625432	35634573	35634757	ENSMUSG00000021027	Ralgapa1	12	55676403	55677265	55673452	55673524	55683906	55684090	1	0.994	0.989667	1	0.99
ENSG00000174373	RALGAPA1	14	35700161	35700302	35689835	35690003	35721687	35721849	ENSMUSG00000021027	Ralgapa1	12	55735033	55735174	55722773	55722941	55738210	55738372	0.912333	0.902667	0.971	0.802	0.9435
ENSG00000039560	RAI14	5	34813573	34813660	34812179	34812208	34814582	34814669	ENSMUSG00000022246	Rai14	15	10589258	10589345	10587837	10587924	10591586	10591615	0.287667	0.500333	0.929667	0.305333	0.9705
ENSG00000132155	RAF1	3	12603477	12603537	12600387	12600415	12604135	12604289	ENSMUSG00000000441	Raf1	6	115630640	115630700	115626938	115626966	115631214	115631368	0.0203333	0.0616667	0.134667	0.0493333	0.1035
ENSG00000132155	RAF1	3	12604135	12604289	12600198	12600415	12606200	12606299	ENSMUSG00000000441	Raf1	6	115631214	115631368	115626938	115626966	115632896	115632995	1	0.998667	0.995333	0.995667	0.9975
ENSG00000132155	RAF1	3	12611949	12612062	12609232	12609335	12618514	12618747	ENSMUSG00000000441	Raf1	6	115637598	115637711	115634977	115635080	115644409	115644642	0.953667	0.995	0.994	0.998	0.998
ENSG00000132155	RAF1	3	12618514	12618747	12611949	12612062	12663812	12664117	ENSMUSG00000000441	Raf1	6	115644409	115644642	115637598	115637711	115676235	115676635	0.997333	0.993	0.991333	1	0.9955
ENSG00000101146	RAE1	20	57373474	57373581	57368704	57368812	57373662	57373738	ENSMUSG00000027509	Rae1	2	173011999	173012106	173009369	173009477	173012179	173012255	1	0.990333	0.989	0.997333	0.999
ENSG00000179262	RAD23A	19	12948496	12948552	12948176	12948358	12948685	12948813	ENSMUSG00000003813	Rad23a	8	84838272	84838328	84838006	84838134	84838468	84838650	0.968667	0.978667	0.991	0.966667	0.985
ENSG00000179262	RAD23A	19	12948513	12948552	12948176	12948358	12948685	12948813	ENSMUSG00000003813	Rad23a	8	84838272	84838311	84838006	84838134	84838468	84838666	0.945333	0.941333	0.986333	0.924333	0.9445
ENSG00000152942	RAD17	5	69381900	69382057	69374627	69374711	69384796	69384933	ENSMUSG00000021635	Rad17	13	100636941	100637098	100633862	100633999	100643519	100643603	0.990667	0.984	0.976333	1	0.9925
ENSG00000136238	RAC1	7	6400125	6400188	6391923	6392041	6401867	6402027	ENSMUSG00000001847	Rac1	5	143508095	143508158	143507326	143507486	143514668	143514786	1	0.997667	0.999333	1	0.9975
ENSG00000011454	RABGAP1	9	123070349	123070424	123065347	123065461	123073551	123073677	ENSMUSG00000035437	Rabgap1	2	37537301	37537376	37532515	37532629	37540416	37540542	0.969333	0.989667	0.992	0.992	0.993
ENSG00000011454	RABGAP1	9	123099477	123099549	123098714	123098798	123101565	123101763	ENSMUSG00000035437	Rabgap1	2	37561891	37561963	37561368	37561452	37563435	37563633	0.997	0.999333	1	1	1
ENSG00000136933	RABEPK	9	125207563	125207721	125203007	125203066	125213369	125213522	ENSMUSG00000070953	Rabepk	2	34795171	34795329	34790502	34790655	34797374	34797433	0.982	0.989667	0.991333	1	0.956
ENSG00000029725	RABEP1	17	5308693	5308822	5282283	5282520	5331948	5332152	ENSMUSG00000020817	Rabep1	11	70874745	70874874	70844777	70845008	70884764	70884968	0.949333	0.991667	0.980667	0.964	0.983
ENSG00000029725	RABEP1	17	5335183	5335344	5331948	5332152	5338018	5338138	ENSMUSG00000020817	Rabep1	11	70887010	70887171	70884764	70884968	70893568	70893688	0.984667	0.990333	0.992333	0.996667	0.99
ENSG00000029725	RABEP1	17	5338018	5338138	5335183	5335344	5346789	5346925	ENSMUSG00000020817	Rabep1	11	70893568	70893688	70887010	70887171	70900471	70900607	0.995	0.979	0.992	0.997333	0.995
ENSG00000029725	RABEP1	17	5354358	5354490	5350450	5350629	5361207	5361675	ENSMUSG00000020817	Rabep1	11	70908385	70908517	70904604	70904783	70917314	70917782	0.990667	0.997667	1	0.992667	0.997
ENSG00000166128	RAB8B	15	63255506	63255584	63249644	63249705	63256504	63256594	ENSMUSG00000036943	Rab8b	9	66854667	66854745	66852926	66853016	66860836	66860897	0.992333	0.988667	1	0.977333	0.9955
ENSG00000154917	RAB6B	3	133864583	133864642	133841609	133841663	133895396	133895595	ENSMUSG00000032549	Rab6b	9	103140381	103140440	103111806	103112226	103160819	103160873	0.99	0.998333	0.997333	0.999	0.998
ENSG00000175582	RAB6A	11	73707419	73707513	73679653	73679720	73716250	73716362	ENSMUSG00000030704	Rab6a	7	100634644	100634738	100631741	100631853	100636694	100636761	0.996	0.999333	1	0.999333	1
ENSG00000101084	RAB5IF	20	36609600	36609730	36607714	36607818	36612009	36612557	ENSMUSG00000027637	Rab5if	2	156872337	156872467	156865256	156865360	156873042	156873398	0.970333	0.999333	0.998	0.997333	0.996
ENSG00000144566	RAB5A	3	19976046	19976169	19975515	19975752	19978309	19978403	ENSMUSG00000017831	Rab5a	17	53498387	53498510	53497526	53497678	53500375	53500469	0.997667	0.999333	1	0.999	0.9995
ENSG00000167578	RAB4B	19	40780384	40780499	40779046	40780099	40783777	40783840	ENSMUSG00000053291	Rab4b	7	27175778	27175893	27174715	27174778	27176157	27176238	0.995333	0.990333	0.998	1	1
ENSG00000167578	RAB4B	19	40783777	40783840	40780018	40780499	40783920	40783973	ENSMUSG00000053291	Rab4b	7	27174715	27174778	27174421	27174576	27175778	27175893	0.718333	0.928667	0.983667	0.993333	0.975
ENSG00000127328	RAB3IP	12	69784719	69784815	69756404	69756663	69794436	69794514	ENSMUSG00000064181	Rab3ip	10	116928188	116928284	116919573	116919651	116937396	116937655	1	0.744	0.62	0.733333	0.573
ENSG00000115839	RAB3GAP1	2	135167692	135167713	135164593	135164696	135168544	135169989	ENSMUSG00000036104	Rab3gap1	1	127941593	127941614	127939045	127939148	127942373	127942610	0.435333	0.134333	0.257333	0.0753333	0.2305
ENSG00000105649	RAB3A	19	18200326	18200445	18198724	18198849	18202512	18202740	ENSMUSG00000031840	Rab3a	8	70756446	70756565	70755509	70756083	70757137	70757262	0.999333	0.999333	0.999333	0.999667	1
ENSG00000109113	RAB34	17	28716902	28716994	28715992	28716058	28717212	28717291	ENSMUSG00000002059	Rab34	11	78189570	78189662	78188778	78189390	78190129	78190135	1	0.995333	0.994	0.996333	0.9955
ENSG00000137502	RAB30	11	82994038	82994122	82987400	82987770	82997223	82997324	ENSMUSG00000030643	Rab30	7	92823797	92823881	92819904	92820083	92829525	92829669	0.979333	0.997667	1	1	1
ENSG00000137502	RAB30	11	82994038	82994106	82987582	82987770	82997223	82997324	ENSMUSG00000030643	Rab30	7	92823813	92823881	92819982	92820083	92829525	92829616	0.957	0.995	1	1	1
ENSG00000104388	RAB2A	8	60558851	60558923	60516986	60517253	60572045	60572113	ENSMUSG00000047187	Rab2a	4	8561151	8561223	8535643	8535908	8572525	8572593	0.997333	0.999	0.999333	0.998333	0.9995
ENSG00000104388	RAB2A	8	60572045	60572113	60558851	60558923	60584207	60584290	ENSMUSG00000047187	Rab2a	4	8572525	8572593	8561151	8561223	8577954	8578037	0.999	0.998	0.999333	0.998	0.997
ENSG00000104388	RAB2A	8	60584722	60584815	60584207	60584290	60591857	60591937	ENSMUSG00000047187	Rab2a	4	8578470	8578563	8577954	8578037	8582381	8582493	1	0.999667	0.999333	1	1
ENSG00000157869	RAB28	4	13369870	13369965	13367723	13368650	13376544	13376622	ENSMUSG00000029128	Rab28	5	41626986	41627081	41624975	41625862	41633172	41633250	0.0313333	0.054	0.0613333	0.154	0.0755
ENSG00000124209	RAB22A	20	58343717	58343799	58311042	58311122	58353272	58353344	ENSMUSG00000027519	Rab22a	2	173688146	173688228	173661431	173661511	173695109	173695181	0.970667	0.889	0.884	0.926333	0.8545
ENSG00000138069	RAB1A	2	65097970	65098066	65090982	65091078	65104733	65104806	ENSMUSG00000020149	Rab1a	11	20218812	20218908	20215629	20215702	20223083	20223179	0.998	0.994333	0.998	0.997333	0.996
ENSG00000099246	RAB18	10	27526827	27526889	27509874	27509930	27532506	27532579	ENSMUSG00000073639	Rab18	18	6778494	6778556	6770053	6770109	6783119	6783152	0.991667	0.999	1	0.996667	0.999
ENSG00000119396	RAB14	9	121193360	121193419	121192170	121192224	121201638	121201869	ENSMUSG00000026878	Rab14	2	35192620	35192679	35191511	35191565	35200759	35200947	1	0.998333	0.999	1	1
ENSG00000135631	RAB11FIP5	2	73079650	73081663	73075992	73076182	73088049	73088749	ENSMUSG00000051343	Rab11fip5	6	85340342	85342361	85337480	85337670	85347779	85348455	0.557	0.572667	0.672	0.478333	0.6175
ENSG00000090565	RAB11FIP3	16	471294	471389	461403	461497	482524	482736	ENSMUSG00000037098	Rab11fip3	17	26024374	26024466	26015943	26016155	26036588	26036682	0.997	0.993	1	0.992667	0.999
ENSG00000090565	RAB11FIP3	16	491133	491268	488850	489000	496823	496859	ENSMUSG00000037098	Rab11fip3	17	26011996	26012131	26008854	26008890	26013773	26013917	0.851333	0.904	0.903	0.757667	0.8085
ENSG00000103769	RAB11A	15	65879670	65879751	65877761	65877955	65887700	65887791	ENSMUSG00000004771	Rab11a	9	64725501	64725582	64715298	64716988	64726623	64726817	1	1	0.999333	1	0.9995
ENSG00000084733	RAB10	2	26098661	26098722	26034083	26034735	26109767	26109906	ENSMUSG00000020671	Rab10	12	3264688	3264749	3256866	3257005	3309291	3309969	0.997667	0.999	1	0.997667	0.9995
ENSG00000084733	RAB10	2	26109767	26109906	26098661	26098722	26127143	26127233	ENSMUSG00000020671	Rab10	12	3256866	3257005	3253268	3253358	3264688	3264749	0.993667	0.990667	0.995667	0.990333	0.992
ENSG00000179912	R3HDM2	12	57272452	57272554	57269751	57269994	57280357	57280530	ENSMUSG00000025404	R3hdm2	10	127481692	127481794	127476519	127476698	127483975	127484218	0.421	0.811333	0.945333	0.649333	0.8255
ENSG00000179912	R3HDM2	12	57288856	57288910	57283823	57284056	57289008	57289040	ENSMUSG00000025404	R3hdm2	10	127465130	127465184	127464981	127465013	127471767	127472000	0.123333	0.215	0.492667	0.177	0.417
ENSG00000179912	R3HDM2	12	57289008	57289040	57283823	57284056	57295398	57295507	ENSMUSG00000025404	R3hdm2	10	127464981	127465013	127459466	127459575	127471767	127472000	0.875	0.97	0.993667	0.994667	0.9855
ENSG00000179912	R3HDM2	12	57289008	57289040	57283823	57284056	57292571	57292649	ENSMUSG00000025404	R3hdm2	10	127464981	127465013	127462187	127462283	127471767	127472000	0.972	1	1	1	0.998
ENSG00000179912	R3HDM2	12	57292571	57292667	57289008	57289040	57295398	57295507	ENSMUSG00000025404	R3hdm2	10	127462187	127462283	127459466	127459575	127464981	127465013	0.530333	0.687333	0.615	0.494	0.5325
ENSG00000179912	R3HDM2	12	57292571	57292667	57283823	57284056	57295398	57295507	ENSMUSG00000025404	R3hdm2	10	127462187	127462283	127459466	127459575	127471767	127472000	0.759	0.977	0.992667	0.989333	0.981
ENSG00000179912	R3HDM2	12	57292571	57292649	57289008	57289040	57295398	57295479	ENSMUSG00000025404	R3hdm2	10	127462205	127462283	127459464	127459575	127464981	127465013	0.380667	0.499667	0.454333	0.344	0.321
ENSG00000048991	R3HDM1	2	135616151	135616193	135604805	135605016	135616667	135616757	ENSMUSG00000056211	R3hdm1	1	128162201	128162243	128153188	128153399	128162768	128162858	0.978333	1	1	0.984	0.9965
ENSG00000048991	R3HDM1	2	135616667	135616757	135604855	135605016	135621493	135621608	ENSMUSG00000056211	R3hdm1	1	128162768	128162858	128153188	128153399	128167892	128168007	0.505	0.274	0.793	0.374	0.76
ENSG00000048991	R3HDM1	2	135622653	135622732	135621493	135621608	135631717	135631777	ENSMUSG00000056211	R3hdm1	1	128168978	128169057	128167892	128168007	128174948	128175008	0.979333	1	0.996333	0.991	0.997
ENSG00000048991	R3HDM1	2	135641535	135641790	135638895	135639122	135645378	135645527	ENSMUSG00000056211	R3hdm1	1	128184399	128184654	128181985	128182212	128186757	128186909	0.914	0.996	0.993333	0.962667	0.997
ENSG00000048991	R3HDM1	2	135649901	135650003	135645378	135645527	135651729	135652032	ENSMUSG00000056211	R3hdm1	1	128190637	128190739	128186757	128186909	128193459	128193756	0.614333	0.484	0.622333	0.449667	0.646
ENSG00000104679	R3HCC1	8	23293302	23293373	23290975	23291533	23294768	23294864	ENSMUSG00000034194	R3hcc1	14	69699959	69700030	69698583	69698679	69703953	69704126	1	0.997	0.989	1	0.9975
ENSG00000104679	R3HCC1	8	23294768	23294864	23291360	23291533	23295966	23296121	ENSMUSG00000034194	R3hcc1	14	69698583	69698679	69697306	69697602	69703953	69704126	0.995333	0.961667	0.966333	1	0.9905
ENSG00000151576	QTRT2	3	114067986	114068063	114066227	114066283	114070625	114070751	ENSMUSG00000022704	Qtrt2	16	43877956	43878033	43876628	43876841	43880298	43880354	0.888	0.955	0.922667	1	0.9185
ENSG00000198218	QRICH1	3	49056861	49057890	49047068	49047246	49076708	49077038	ENSMUSG00000006673	Qrich1	9	108533586	108534618	108528588	108528918	108541687	108541865	0.997	0.986667	0.961333	0.964667	0.972
ENSG00000198218	QRICH1	3	49092396	49092456	49076708	49077038	49093911	49094051	ENSMUSG00000006673	Qrich1	9	108518766	108518826	108517086	108517240	108528588	108528859	0.203	0.629667	0.468	0.524333	0.386
ENSG00000011478	QPCTL	19	45698546	45698699	45695436	45695718	45701797	45701914	ENSMUSG00000030407	Qpctl	7	19144883	19145036	19143185	19143302	19146869	19147151	1	1	1	1	0.9965
ENSG00000011478	QPCTL	19	45698800	45698900	45698546	45698699	45701797	45701914	ENSMUSG00000030407	Qpctl	7	19144659	19144759	19143185	19143302	19144883	19145036	0.893667	1	1	1	0.999
ENSG00000112531	QKI	6	163455278	163455421	163413999	163415335	163478779	163478802	ENSMUSG00000062078	Qk	17	10282838	10282981	10273946	10274063	10318731	10319361	0.966	0.999333	1	1	0.9975
ENSG00000112531	QKI	6	163478779	163478896	163455215	163455421	163534981	163534984	ENSMUSG00000062078	Qk	17	10273946	10274063	10238892	10239036	10282838	10282981	0.992333	0.999333	0.995	0.998667	0.998
ENSG00000112531	QKI	6	163565945	163566795	163563419	163563719	163570693	163573800	ENSMUSG00000062078	Qk	17	10213358	10214194	10206550	10209631	10216159	10216459	1	0.982333	1	0.995333	0.9865
ENSG00000100994	PYGB	20	25276645	25276757	25274591	25274723	25277243	25277326	ENSMUSG00000033059	Pygb	2	150813390	150813502	150811253	150811385	150813920	150814001	1	1	1	0.998667	0.9995
ENSG00000100994	PYGB	20	25288424	25288483	25284103	25284251	25290480	25290622	ENSMUSG00000033059	Pygb	2	150823975	150824034	150820734	150820882	150826328	150826470	1	1	1	1	1
ENSG00000089159	PXN	12	120215559	120215661	120215102	120215273	120221622	120221758	ENSMUSG00000029528	Pxn	5	115551487	115551589	115546812	115546948	115551850	115552021	0.435667	0.341667	0.71	0.256	0.311
ENSG00000130508	PXDN	2	1687631	1687703	1684079	1684151	1691927	1691999	ENSMUSG00000020674	Pxdn	12	29979239	29979311	29975490	29975562	29982293	29982365	0.883	0.729333	0.699667	0.885	0.8105
ENSG00000170234	PWWP2A	5	160080650	160080770	160075881	160078168	160093100	160094065	ENSMUSG00000044950	Pwwp2a	11	43717029	43717149	43704533	43705477	43720220	43720411	0.513	0.142	0.176	0.132333	0.1495
ENSG00000055917	PUM2	2	20278582	20278819	20263192	20263460	20282946	20283231	ENSMUSG00000020594	Pum2	12	8733272	8733509	8728855	8729149	8743760	8744028	0.350667	0.344	0.305667	0.421	0.2845
ENSG00000055917	PUM2	2	20311493	20311663	20308313	20308584	20312235	20312256	ENSMUSG00000020594	Pum2	12	8710158	8710325	8709321	8709509	8713359	8713399	0.921333	0.974	0.961	0.986	0.9675
ENSG00000055917	PUM2	2	20326260	20326385	20318536	20318645	20327309	20327378	ENSMUSG00000020594	Pum2	12	8699063	8699188	8698090	8698159	8705932	8706041	0.231333	0.152	0.213333	0.132333	0.153
ENSG00000134644	PUM1	1	30964673	30964910	30953713	30953981	30965981	30966197	ENSMUSG00000028580	Pum1	4	130753941	130754178	130752575	130752872	130762753	130763021	0.91	0.885333	0.881333	0.862	0.8645
ENSG00000134644	PUM1	1	30980061	30980163	30974648	30974802	30981311	30981405	ENSMUSG00000028580	Pum1	4	130743692	130743794	130741462	130741556	130746977	130747003	0.995333	0.971333	0.995	0.974333	0.968
ENSG00000134644	PUM1	1	30992389	30992660	30981311	30981405	31028795	31028864	ENSMUSG00000028580	Pum1	4	130730277	130730548	130701041	130701110	130741462	130741556	0.828333	0.825	0.723333	0.776667	0.73
ENSG00000134644	PUM1	1	30995053	30995220	30992389	30992660	31028795	31028864	ENSMUSG00000028580	Pum1	4	130727997	130728164	130701041	130701110	130730277	130730548	0.989667	0.993333	0.984667	0.970667	0.987
ENSG00000179950	PUF60	8	143817591	143817782	143817330	143817466	143817861	143817973	ENSMUSG00000002524	Puf60	15	76071465	76071656	76071181	76071317	76071739	76071953	1	0.994	1	0.991	0.9925
ENSG00000179950	PUF60	8	143820665	143820716	143818372	143818534	143821596	143821686	ENSMUSG00000002524	Puf60	15	76074606	76074657	76072406	76072568	76075541	76075631	0.791	0.55	0.724333	0.609667	0.5885
ENSG00000183255	PTTG1IP	21	44861162	44861271	44856192	44856364	44865394	44865447	ENSMUSG00000009291	Pttg1ip	10	77589633	77589742	77587250	77587303	77592845	77592911	0.995667	1	1	0.991	0.9975
ENSG00000106278	PTPRZ1	7	122034094	122034115	122031473	122031559	122034281	122034378	ENSMUSG00000068748	Ptprz1	6	23024713	23024734	23022198	23022284	23024944	23025041	0.719	0.624333	0.647	0.722333	0.4275
ENSG00000060656	PTPRU	1	29289682	29289712	29284730	29284869	29291868	29292026	ENSMUSG00000028909	Ptpru	4	131794960	131794990	131793517	131793675	131797852	131797991	0.836	0.899333	0.956667	0.613	0.809
ENSG00000060656	PTPRU	1	29307128	29307146	29305351	29305428	29310743	29310780	ENSMUSG00000028909	Ptpru	4	131785742	131785760	131780829	131780866	131787307	131787384	0.453	0.420667	0.582	0.340667	0.504
ENSG00000105426	PTPRS	19	5229315	5229342	5225726	5225844	5229490	5229684	ENSMUSG00000013236	Ptprs	17	56427790	56427817	56426386	56426504	56427938	56428132	0.542333	0.414667	0.703	0.401	0.3
ENSG00000105426	PTPRS	19	5229490	5229684	5225726	5225844	5231309	5231615	ENSMUSG00000013236	Ptprs	17	56427938	56428132	56426386	56426504	56428851	56428966	0.994333	1	1	1	0.9985
ENSG00000153233	PTPRR	12	70754190	70754301	70745817	70746086	70761470	70761626	ENSMUSG00000020151	Ptprr	10	116177717	116177828	116162454	116162610	116188199	116188468	0.938333	0.905333	0.967667	0.975333	0.967
ENSG00000151490	PTPRO	12	15560192	15560276	15557454	15557523	15565592	15565628	ENSMUSG00000030223	Ptpro	6	137420323	137420407	137418208	137418277	137426764	137426800	0.959667	0.956667	0.993667	0.934667	0.9475
ENSG00000155093	PTPRN2	7	157595237	157595315	157578020	157578140	157604001	157604075	ENSMUSG00000056553	Ptprn2	12	117233283	117233361	117227146	117227220	117247656	117247776	1	0.988667	0.985333	0.990667	0.991
ENSG00000155093	PTPRN2	7	157604001	157604075	157595237	157595315	157621361	157621509	ENSMUSG00000056553	Ptprn2	12	117227146	117227220	117211855	117212003	117233283	117233361	0.998333	0.999333	1	1	0.9995
ENSG00000155093	PTPRN2	7	157682724	157682937	157656356	157656551	157898672	157898737	ENSMUSG00000056553	Ptprn2	12	117161593	117161806	117022803	117022868	117184580	117184775	0.996	0.995667	1	1	0.997
ENSG00000155093	PTPRN2	7	158110828	158110915	158081297	158081377	158133676	158134059	ENSMUSG00000056553	Ptprn2	12	116888838	116888925	116875989	116876372	116900967	116901047	0.781667	0.96	0.995667	0.984667	0.977
ENSG00000155093	PTPRN2	7	158316818	158316932	158205170	158205273	158489734	158489785	ENSMUSG00000056553	Ptprn2	12	116722082	116722196	116580398	116580449	116824316	116824419	0.957	0.99	0.989	0.996	0.995
ENSG00000054356	PTPRN	2	219291469	219291523	219290825	219290890	219294974	219295028	ENSMUSG00000026204	Ptprn	1	75248725	75248779	75248101	75248166	75251750	75251917	1	1	1	1	1
ENSG00000054356	PTPRN	2	219307443	219307557	219303734	219303831	219307791	219307842	ENSMUSG00000026204	Ptprn	1	75262026	75262140	75260570	75260667	75262322	75262373	0.996	0.984333	0.986667	0.979333	0.9955
ENSG00000173482	PTPRM	18	8122241	8122316	8114790	8114827	8143646	8143778	ENSMUSG00000033278	Ptprm	17	66912352	66912427	66890923	66891056	66919023	66919060	0.494	0.520333	0.604667	0.317667	0.46
ENSG00000173482	PTPRM	18	8248149	8248176	8247844	8247919	8253226	8253414	ENSMUSG00000033278	Ptprm	17	66814270	66814297	66809465	66809653	66814466	66814541	0.538667	0.601667	0.740667	0.279	0.272
ENSG00000173482	PTPRM	18	8252487	8252499	8248149	8248176	8253226	8253414	ENSMUSG00000033278	Ptprm	17	66810368	66810380	66809465	66809653	66814270	66814297	1	0.961333	0.954667	0.863667	0.9705
ENSG00000152894	PTPRK	6	127995248	127995266	127992672	127992709	127995461	127995538	ENSMUSG00000019889	Ptprk	10	28570173	28570191	28569896	28569973	28573367	28573404	0.669	0.728	0.895	0.397	0.9025
ENSG00000152894	PTPRK	6	128001195	128001207	127998719	127998904	128003196	128003232	ENSMUSG00000019889	Ptprk	10	28564094	28564106	28562106	28562142	28566494	28566679	0.886	0.832	0.715667	0.862667	0.8005
ENSG00000152894	PTPRK	6	128003196	128003232	127998719	127998904	128005083	128005244	ENSMUSG00000019889	Ptprk	10	28562106	28562142	28560004	28560165	28566494	28566679	0.71	0.919667	0.956333	0.287667	0.898
ENSG00000152894	PTPRK	6	128006025	128006055	128005083	128005244	128009129	128009268	ENSMUSG00000019889	Ptprk	10	28554769	28554799	28551617	28551756	28560004	28560165	0.492333	0.749	0.528667	0.265333	0.251
ENSG00000144724	PTPRG	3	62231224	62231311	62218850	62218983	62243806	62243898	ENSMUSG00000021745	Ptprg	14	12179263	12179350	12166744	12166877	12190681	12190773	0.301	0.206667	0.288	0.176	0.3685
ENSG00000142949	PTPRF	1	43575909	43575927	43569589	43569778	43578809	43580078	ENSMUSG00000033295	Ptprf	4	118252075	118252093	118248898	118249009	118257488	118257677	0.521333	0.562333	0.732333	0.602333	0.523
ENSG00000142949	PTPRF	1	43597747	43598053	43592456	43592601	43598719	43598913	ENSMUSG00000033295	Ptprf	4	118231485	118231791	118230694	118230888	118234958	118235103	0.249667	0.356	0.162333	0.484333	0.3195
ENSG00000142949	PTPRF	1	43602070	43602097	43598719	43598913	43603415	43603533	ENSMUSG00000033295	Ptprf	4	118227818	118227845	118226453	118226571	118230694	118230888	0.648	0.698333	0.874	0.496333	0.667
ENSG00000142949	PTPRF	1	43603610	43604189	43603415	43603533	43604902	43605000	ENSMUSG00000033295	Ptprf	4	118225798	118226377	118225028	118225126	118226453	118226571	0.327333	0.322333	0.265667	0.497333	0.377
[truncated: 4,275 more rows]

## Sheet: Fig. S1A-D
gene.human	gene_name.human	chromosome.human	riExonStart_0base.human	riExonEnd.human	upstreamES.human	upstreamEE.human	downstreamES.human	downstreamEE.human	gene.mouse	gene_name.mouse	chromosome.mouse	riExonStart_0base.mouse	riExonEnd.mouse	upstreamES.mouse	upstreamEE.mouse	downstreamES.mouse	downstreamEE.mouse	fei_basal_avg.human_esc	fei_basal_avg.mouse_div4	fei_basal_avg.mouse_div10	fei_basal_avg.mouse_esc
[truncated: 244 more rows]

[truncated: 14 more sheets: Fig. S2C, Fig. 2A, Fig. 2B, Fig. 2C, Fig. 2D, Fig. 2E, Fig. 2F-G, Fig. S3, Fig. 3A-D, Fig. 4A-C, Fig. 4F,G, Fig. 5A-C, Fig. 5D, Fig. 5E]
